# Supplementary material for: [μ-N,N′-Bis(3-meth­oxy-2-oxidobenzyl­idene)propane-1,3-diamine]trinitratocopper(II)terbium(III) acetone solvate
Source: Acta Crystallogr Sect E Struct Rep Online. 2008 Jan 25;64(Pt 2):m406. doi: 10.1107/S1600536808002080 (PMC2960331; doi:10.1107/S1600536808002080)
Supplement: Supplementary file 1 [file e-64-0m406-sup1.cif]

##############################################################################
###                                                                        ###
###        Electronic paper (Acta Crystallographica Section E)             ###
###                                                                        ###
##############################################################################
#                                                                            #
# This CIF contains the data in a paper accepted for publication in Acta     #
# Crystallographica Section E. It conforms to the requirements of Notes      #
# for Authors for Section E, and has been peer reviewed under the auspices   #
# of the IUCr Commission on Journals.                                        #
#                                                                            #
# Full details of the Crystallographic Information File format               #
# are given in the paper "The Crystallographic Information File (CIF):       #
# a New Standard Archive File for Crystallography" by S. R. Hall, F. H.      #
# Allen and I. D. Brown [Acta Cryst. (1991), A47, 655-685].                  #
#                                                                            #
# The current version of the core CIF dictionary is obtainable from          #
# ftp://ftp.iucr.org/pub/cif_core.dic. The current version number is 2.1.    #
#                                                                            #
# Software is freely available for graphical display of the structure(s) in  #
# this CIF.  For information consult the CIF home page http://www.iucr.org/  #
# cif/home.html                                                              #
#                                                                            #
##############################################################################
                                             
data_global
_journal_date_recd_electronic     2007-12-19
_journal_date_accepted     2008-01-21
_journal_name_full     'Acta Crystallographica, Section E'
_journal_year     2008
_journal_volume     64
_journal_issue      2
_journal_page_first     m406
_journal_page_last     m406
_journal_paper_category     QM
_journal_coeditor_code     BI2275
_publ_contact_author_name     'Fei, Liu'
_publ_contact_author_address
;
The College of Chemical Engineering & Materials
Eastern Liaoning University
325 Wenhua Road
Yuanbao District
Dandong City
Liaoning Province 118003
People's Republic of China
;
_publ_contact_author_email     berylliu8090@sina.com
_publ_contact_author_fax     '86 415 3789 982'
_publ_contact_author_phone     '86 415 3789 965'
_publ_section_title
;\
[\m-<i>N</i>,<i>N</i>'-Bis(3-methoxy-2-oxidobenzylidene)propane-1,3-diamine]\
trinitratocopper(II)terbium(III) acetone solvate
;
loop_
    _publ_author_name
    _publ_author_address
    'Fei, Liu'
;
The College of Chemical Engineering & Materials
Eastern Liaoning University
325 Wenhua Road
Yuanbao District
Dandong City
Liaoning Province 118003
People's Republic of China
;
    'Fang, Zhang'
;
The College of Chemical Engineering & Materials
Eastern Liaoning University
325 Wenhua Road
Yuanbao District
Dandong City
Liaoning Province 118003
People's Republic of China
;
data_I
_chemical_name_systematic
;
[\m-<i>N</i>,<i>N</i>'-Bis(3-methoxy-2-oxidobenzylidene)propane-1,3-
diamine]trinitratocopper(II)terbium(III) acetone solvate
;
_chemical_name_common     ?
_chemical_formula_moiety     'C19 H20 Cu N5 O13 Tb, C3 H6 O'
_chemical_formula_sum     'C22 H26 Cu N5 O14 Tb'
_chemical_formula_iupac     '[Cu Tb (C19 H20 N2 O4) (N O3)3], C3 H6 O'
_chemical_formula_weight     806.94
_chemical_melting_point     ?
_symmetry_cell_setting     triclinic
_symmetry_space_group_name_H-M     'P -1'
_symmetry_space_group_name_Hall     '-P 1'
loop_
    _symmetry_equiv_pos_as_xyz
    'x, y, z'
    '-x, -y, -z'
_cell_length_a     9.388(5)
_cell_length_b     12.108(6)
_cell_length_c     13.604(6)
_cell_angle_alpha     73.079(16)
_cell_angle_beta     86.67(2)
_cell_angle_gamma     72.33(2)
_cell_volume     1408.8(12)
_cell_formula_units_Z     2
_cell_measurement_reflns_used     11368
_cell_measurement_theta_min     3.15
_cell_measurement_theta_max     27.48
_cell_measurement_temperature     291(2)
_exptl_crystal_description     block
_exptl_crystal_colour     green
_exptl_crystal_size_max     0.19
_exptl_crystal_size_mid     0.16
_exptl_crystal_size_min     0.14
_exptl_crystal_density_diffrn     1.902
_exptl_crystal_density_meas     ?
_exptl_crystal_density_method     'not measured'
_exptl_crystal_F_000     798
_exptl_absorpt_coefficient_mu     3.322
_exptl_absorpt_correction_type     'multi-scan'
_exptl_absorpt_process_details     '(ABSCOR; Higashi, 1995)'
_exptl_absorpt_correction_T_min     0.5694
_exptl_absorpt_correction_T_max     0.6589
_exptl_special_details     ?
_diffrn_ambient_temperature     291(2)
_diffrn_radiation_type     MoK\a
_diffrn_radiation_wavelength     0.71073
_diffrn_radiation_source     'fine-focus sealed tube'
_diffrn_radiation_monochromator     graphite
_diffrn_measurement_device_type     'Rigaku R-AXIS RAPID'
_diffrn_measurement_method     \w
_diffrn_reflns_number     12171
_diffrn_reflns_av_R_equivalents     0.0251
_diffrn_reflns_av_sigmaI/netI     0.0338
_diffrn_reflns_theta_min     3.13
_diffrn_reflns_theta_max     27.51
_diffrn_reflns_theta_full     27.51
_diffrn_measured_fraction_theta_max     0.970
_diffrn_measured_fraction_theta_full     0.970
_diffrn_reflns_limit_h_min     -12
_diffrn_reflns_limit_h_max     12
_diffrn_reflns_limit_k_min     -15
_diffrn_reflns_limit_k_max     14
_diffrn_reflns_limit_l_min     -17
_diffrn_reflns_limit_l_max     17
_diffrn_standards_number     0
_diffrn_standards_interval_count     .
_diffrn_standards_interval_time     .
_diffrn_standards_decay_%     ?
_refine_special_details
;
 Refinement of F^2^ against ALL reflections.  The weighted R-factor wR and
 goodness of fit S are based on F^2^, conventional R-factors R are based
 on F, with F set to zero for negative F^2^. The threshold expression of
 F^2^ > 2sigma(F^2^) is used only for calculating R-factors(gt) etc. and is
 not relevant to the choice of reflections for refinement.  R-factors based
 on F^2^ are statistically about twice as large as those based on F, and R-
 factors based on ALL data will be even larger.
;
_reflns_number_total     6275
_reflns_number_gt     5621
_reflns_threshold_expression     I>2\s(I)
_refine_ls_structure_factor_coef     Fsqd
_refine_ls_matrix_type     full
_refine_ls_R_factor_all     0.0289
_refine_ls_R_factor_gt     0.0250
_refine_ls_wR_factor_gt     0.0796
_refine_ls_wR_factor_ref     0.0825
_refine_ls_goodness_of_fit_ref     1.109
_refine_ls_restrained_S_all     1.109
_refine_ls_number_reflns     6275
_refine_ls_number_parameters     392
_refine_ls_number_restraints     0
_refine_ls_hydrogen_treatment     constr
_refine_ls_weighting_scheme     calc
_refine_ls_weighting_details
                 'calc w=1/[\s^2^(Fo^2^)+(0.0525P)^2^] where P=(Fo^2^+2Fc^2^)/3'
_atom_sites_solution_hydrogens     geom
_atom_sites_solution_primary     direct
_atom_sites_solution_secondary     difmap
_refine_ls_shift/su_max     0.049
_refine_ls_shift/su_mean     0.001
_refine_diff_density_max     0.739
_refine_diff_density_min     -0.503
_refine_ls_extinction_method     none
_refine_ls_extinction_coef     ?
loop_
    _atom_type_symbol
    _atom_type_description
    _atom_type_scat_dispersion_real
    _atom_type_scat_dispersion_imag
    _atom_type_scat_source
    'C' 'C' 0.0033 0.0016
                         'International Tables Vol C Tables 4.2.6.8 and 6.1.1.4'
    'H' 'H' 0.0000 0.0000
                         'International Tables Vol C Tables 4.2.6.8 and 6.1.1.4'
    'N' 'N' 0.0061 0.0033
                         'International Tables Vol C Tables 4.2.6.8 and 6.1.1.4'
    'O' 'O' 0.0106 0.0060
                         'International Tables Vol C Tables 4.2.6.8 and 6.1.1.4'
    'Cu' 'Cu' 0.3201 1.2651
                         'International Tables Vol C Tables 4.2.6.8 and 6.1.1.4'
    'Tb' 'Tb' -0.1723 4.1537
                         'International Tables Vol C Tables 4.2.6.8 and 6.1.1.4'
_computing_data_collection     'RAPID-AUTO (Rigaku, 1998)'
_computing_cell_refinement     'RAPID-AUTO (Rigaku, 1998)'
_computing_data_reduction     'CrystalStructure (Rigaku/MSC, 2002)'
_computing_structure_solution     'SHELXS97 (Sheldrick, 2008)'
_computing_structure_refinement     'SHELXL97 (Sheldrick, 2008)'
_computing_molecular_graphics     'SHELXTL (Sheldrick, 2008)'
_computing_publication_material     'SHELXL97 (Sheldrick, 2008)'
loop_
    _atom_site_type_symbol
    _atom_site_label
    _atom_site_fract_x
    _atom_site_fract_y
    _atom_site_fract_z
    _atom_site_U_iso_or_equiv
    _atom_site_adp_type
    _atom_site_calc_flag
    _atom_site_refinement_flags
    _atom_site_occupancy
    _atom_site_disorder_assembly
    _atom_site_disorder_group
    C C1 0.5484(3) 0.7337(3) 0.4160(3) 0.0363(7) Uani d . 1 . .
    C C2 0.6382(4) 0.7732(3) 0.3361(3) 0.0355(7) Uani d . 1 . .
    C C3 0.7913(4) 0.7362(3) 0.3494(3) 0.0442(8) Uani d . 1 . .
    H H1 0.8502 0.7633 0.2961 0.053 Uiso calc R 1 . .
    C C4 0.8589(4) 0.6565(4) 0.4446(4) 0.0527(10) Uani d . 1 . .
    H H2 0.9624 0.6320 0.4537 0.063 Uiso calc R 1 . .
    C C5 0.7741(4) 0.6157(3) 0.5227(3) 0.0508(10) Uani d . 1 . .
    H H3 0.8202 0.5619 0.5842 0.061 Uiso calc R 1 . .
    C C6 0.6164(4) 0.6543(3) 0.5113(3) 0.0421(8) Uani d . 1 . .
    C C7 0.5320(4) 0.6050(3) 0.5939(3) 0.0482(9) Uani d . 1 . .
    H H4 0.5879 0.5473 0.6503 0.058 Uiso calc R 1 . .
    C C8 0.3378(6) 0.5605(5) 0.6968(3) 0.0765(15) Uani d . 1 . .
    H H5 0.3421 0.5970 0.7508 0.092 Uiso calc R 1 . .
    H H6 0.4050 0.4785 0.7172 0.092 Uiso calc R 1 . .
    C C9 0.1832(6) 0.5563(4) 0.6869(4) 0.0644(12) Uani d . 1 . .
    H H8 0.1638 0.4954 0.7459 0.077 Uiso calc R 1 . .
    H H7 0.1742 0.5325 0.6259 0.077 Uiso calc R 1 . .
    C C10 0.0688(5) 0.6752(4) 0.6798(3) 0.0515(9) Uani d . 1 . .
    H H9 -0.0289 0.6632 0.6933 0.062 Uiso calc R 1 . .
    H H10 0.0918 0.7081 0.7318 0.062 Uiso calc R 1 . .
    C C11 -0.0654(4) 0.8417(3) 0.5466(3) 0.0411(7) Uani d . 1 . .
    H H11 -0.1404 0.8382 0.5941 0.049 Uiso calc R 1 . .
    C C12 -0.1088(4) 0.9332(3) 0.4497(3) 0.0381(7) Uani d . 1 . .
    C C13 -0.2582(4) 1.0089(4) 0.4359(3) 0.0467(8) Uani d . 1 . .
    H H12 -0.3229 1.0025 0.4903 0.056 Uiso calc R 1 . .
    C C14 -0.3085(4) 1.0922(4) 0.3422(3) 0.0517(9) Uani d . 1 . .
    H H13 -0.4075 1.1409 0.3338 0.062 Uiso calc R 1 . .
    C C15 -0.2132(4) 1.1044(3) 0.2598(3) 0.0445(8) Uani d . 1 . .
    H H14 -0.2484 1.1608 0.1968 0.053 Uiso calc R 1 . .
    C C16 -0.0665(4) 1.0325(3) 0.2724(2) 0.0350(6) Uani d . 1 . .
    C C17 -0.0123(3) 0.9448(3) 0.3682(2) 0.0325(6) Uani d . 1 . .
    C C18 -0.0137(5) 1.1106(4) 0.0937(3) 0.0528(9) Uani d . 1 . .
    H H15 -0.0872 1.0826 0.0705 0.079 Uiso calc R 1 . .
    H H16 0.0692 1.1047 0.0487 0.079 Uiso calc R 1 . .
    H H17 -0.0574 1.1934 0.0934 0.079 Uiso calc R 1 . .
    C C19 0.6458(5) 0.8876(4) 0.1589(3) 0.0559(10) Uani d . 1 . .
    H H18 0.7078 0.9296 0.1766 0.084 Uiso calc R 1 . .
    H H19 0.5788 0.9410 0.1026 0.084 Uiso calc R 1 . .
    H H20 0.7076 0.8187 0.1393 0.084 Uiso calc R 1 . .
    C C20 0.1948(9) 0.3899(6) -0.0076(6) 0.105(2) Uani d . 1 . .
    H H24 0.1539 0.4022 -0.0743 0.158 Uiso calc R 1 . .
    H H25 0.1212 0.3778 0.0431 0.158 Uiso calc R 1 . .
    H H26 0.2814 0.3199 0.0078 0.158 Uiso calc R 1 . .
    C C21 0.2373(7) 0.4967(4) -0.0065(4) 0.0723(14) Uani d . 1 . .
    C C22 0.3355(8) 0.4820(5) 0.0826(5) 0.0892(17) Uani d . 1 . .
    H H21 0.3467 0.5590 0.0801 0.134 Uiso calc R 1 . .
    H H22 0.4319 0.4262 0.0789 0.134 Uiso calc R 1 . .
    H H23 0.2906 0.4515 0.1459 0.134 Uiso calc R 1 . .
    Cu Cu2 0.24442(4) 0.75725(3) 0.49586(3) 0.03510(10) Uani d . 1 . .
    N N1 0.3899(4) 0.6295(3) 0.6009(2) 0.0473(7) Uani d . 1 . .
    N N2 0.0640(3) 0.7635(3) 0.5764(2) 0.0388(6) Uani d . 1 . .
    N N3 0.3245(4) 1.1092(3) 0.2292(3) 0.0481(7) Uani d . 1 . .
    N N4 0.3809(3) 0.8115(3) 0.0469(3) 0.0479(7) Uani d . 1 . .
    N N5 0.1404(4) 0.6928(3) 0.2358(3) 0.0500(7) Uani d . 1 . .
    O O1 0.4010(3) 0.7715(2) 0.39786(18) 0.0432(5) Uani d . 1 . .
    O O2 0.5608(3) 0.8481(2) 0.24596(19) 0.0437(5) Uani d . 1 . .
    O O3 0.1291(2) 0.8745(2) 0.37547(17) 0.0392(5) Uani d . 1 . .
    O O4 0.0382(3) 1.0369(2) 0.19704(18) 0.0426(5) Uani d . 1 . .
    O O5 0.3132(3) 1.0309(3) 0.3128(2) 0.0533(6) Uani d . 1 . .
    O O6 0.3324(4) 1.2069(3) 0.2294(3) 0.0737(10) Uani d . 1 . .
    O O7 0.3240(3) 1.0788(2) 0.1473(2) 0.0492(6) Uani d . 1 . .
    O O8 0.3023(3) 0.9175(2) 0.0474(2) 0.0493(6) Uani d . 1 . .
    O O9 0.4110(4) 0.7857(3) -0.0338(3) 0.0720(9) Uani d . 1 . .
    O O10 0.4244(3) 0.7372(2) 0.1352(2) 0.0505(6) Uani d . 1 . .
    O O11 0.0991(3) 0.7990(2) 0.1769(2) 0.0533(6) Uani d . 1 . .
    O O12 0.0819(4) 0.6173(3) 0.2310(3) 0.0802(11) Uani d . 1 . .
    O O13 0.2473(4) 0.6682(2) 0.3006(2) 0.0574(7) Uani d . 1 . .
    O O14 0.2026(6) 0.5872(4) -0.0747(3) 0.1106(16) Uani d . 1 . .
    Tb Tb1 0.285531(15) 0.877969(12) 0.234617(10) 0.03350(7) Uani d . 1 . .
loop_
    _atom_site_aniso_label
    _atom_site_aniso_U_11
    _atom_site_aniso_U_22
    _atom_site_aniso_U_33
    _atom_site_aniso_U_12
    _atom_site_aniso_U_13
    _atom_site_aniso_U_23
    C1 0.0339(15) 0.0339(15) 0.0403(17) -0.0059(12) -0.0049(13) -0.0129(13)
    C2 0.0362(15) 0.0292(14) 0.0398(17) -0.0085(12) -0.0044(13) -0.0084(13)
    C3 0.0336(16) 0.0386(17) 0.063(2) -0.0112(13) -0.0018(15) -0.0174(17)
    C4 0.0353(17) 0.051(2) 0.072(3) -0.0046(15) -0.0165(18) -0.024(2)
    C5 0.046(2) 0.0437(19) 0.055(2) 0.0031(15) -0.0219(18) -0.0149(17)
    C6 0.0411(18) 0.0354(16) 0.0444(19) 0.0003(13) -0.0121(15) -0.0131(15)
    C7 0.056(2) 0.0387(18) 0.0319(17) 0.0081(15) -0.0086(16) -0.0043(14)
    C8 0.077(3) 0.066(3) 0.040(2) 0.009(2) 0.010(2) 0.022(2)
    C9 0.105(4) 0.0377(19) 0.048(2) -0.027(2) 0.012(2) -0.0054(17)
    C10 0.057(2) 0.060(2) 0.0343(18) -0.0255(19) 0.0065(16) -0.0008(17)
    C11 0.0421(17) 0.0494(19) 0.0397(18) -0.0193(15) 0.0100(14) -0.0205(16)
    C12 0.0357(16) 0.0404(16) 0.0441(18) -0.0139(13) 0.0031(13) -0.0187(15)
    C13 0.0377(17) 0.057(2) 0.053(2) -0.0160(16) 0.0086(15) -0.0263(18)
    C14 0.0327(17) 0.057(2) 0.065(2) 0.0007(15) -0.0070(17) -0.029(2)
    C15 0.0382(17) 0.0423(18) 0.051(2) -0.0019(14) -0.0113(15) -0.0180(16)
    C16 0.0363(15) 0.0312(14) 0.0363(16) -0.0056(12) -0.0046(13) -0.0118(13)
    C17 0.0304(14) 0.0309(14) 0.0371(16) -0.0090(11) -0.0020(12) -0.0107(13)
    C18 0.056(2) 0.047(2) 0.0378(19) 0.0001(17) -0.0110(17) 0.0009(16)
    C19 0.047(2) 0.065(2) 0.052(2) -0.0237(19) 0.0100(17) -0.006(2)
    C20 0.127(6) 0.070(4) 0.099(5) -0.021(4) -0.041(4) 0.004(3)
    C21 0.093(4) 0.049(2) 0.056(3) -0.006(2) 0.018(3) -0.008(2)
    C22 0.124(5) 0.057(3) 0.080(4) -0.021(3) 0.001(4) -0.017(3)
    Cu2 0.0369(2) 0.03297(19) 0.02827(19) -0.00746(16) 0.00002(15) -0.00112(16)
    N1 0.0553(18) 0.0390(15) 0.0307(14) 0.0011(13) 0.0008(13) -0.0005(12)
    N2 0.0462(15) 0.0427(15) 0.0307(14) -0.0200(13) 0.0034(12) -0.0085(12)
    N3 0.0469(17) 0.0448(17) 0.0512(19) -0.0138(14) -0.0015(14) -0.0113(15)
    N4 0.0419(16) 0.0621(19) 0.0450(17) -0.0191(15) 0.0063(13) -0.0205(16)
    N5 0.0483(17) 0.0406(16) 0.060(2) -0.0183(14) 0.0202(15) -0.0117(15)
    O1 0.0304(11) 0.0507(14) 0.0324(11) -0.0035(10) -0.0023(9) 0.0036(10)
    O2 0.0343(12) 0.0521(14) 0.0374(13) -0.0126(11) 0.0025(10) -0.0025(11)
    O3 0.0319(11) 0.0414(12) 0.0307(11) -0.0015(9) 0.0007(9) 0.0001(10)
    O4 0.0387(12) 0.0368(12) 0.0369(12) 0.0031(10) -0.0076(10) -0.0011(10)
    O5 0.0615(17) 0.0517(15) 0.0443(14) -0.0160(13) 0.0051(12) -0.0118(13)
    O6 0.095(3) 0.0440(16) 0.084(2) -0.0250(16) -0.011(2) -0.0140(16)
    O7 0.0602(16) 0.0467(14) 0.0375(13) -0.0200(12) 0.0008(12) -0.0030(11)
    O8 0.0596(16) 0.0458(14) 0.0369(13) -0.0136(12) 0.0043(11) -0.0065(11)
    O9 0.075(2) 0.093(2) 0.0543(18) -0.0167(18) 0.0059(16) -0.0401(18)
    O10 0.0519(15) 0.0448(14) 0.0441(14) -0.0038(11) -0.0027(12) -0.0073(12)
    O11 0.0455(14) 0.0491(15) 0.0627(17) -0.0158(12) 0.0011(13) -0.0104(13)
    O12 0.079(2) 0.070(2) 0.115(3) -0.0458(19) 0.034(2) -0.042(2)
    O13 0.0661(18) 0.0377(13) 0.0569(17) -0.0112(13) 0.0044(14) -0.0016(12)
    O14 0.157(5) 0.065(2) 0.077(3) -0.011(3) 0.008(3) 0.004(2)
    Tb1 0.03237(9) 0.03267(9) 0.02717(9) -0.00535(6) -0.00082(6) -0.00045(6)
_geom_special_details
;
 All esds (except the esd in the dihedral angle between two l.s. planes)
 are estimated using the full covariance matrix.  The cell esds are taken
 into account individually in the estimation of esds in distances, angles
 and torsion angles; correlations between esds in cell parameters are only
 used when they are defined by crystal symmetry.  An approximate (isotropic)
 treatment of cell esds is used for estimating esds involving l.s. planes.
;
loop_
    _geom_bond_atom_site_label_1
    _geom_bond_atom_site_label_2
    _geom_bond_site_symmetry_2
    _geom_bond_distance
    _geom_bond_publ_flag
    C1 O1 . 1.332(4) ?
    C1 C2 . 1.399(5) ?
    C1 C6 . 1.418(5) ?
    C2 C3 . 1.375(4) ?
    C2 O2 . 1.382(4) ?
    C3 C4 . 1.417(6) ?
    C3 H1 . 0.930 ?
    C4 C5 . 1.357(6) ?
    C4 H2 . 0.930 ?
    C5 C6 . 1.414(5) ?
    C5 H3 . 0.930 ?
    C6 C7 . 1.428(6) ?
    C7 N1 . 1.279(5) ?
    C7 H4 . 0.930 ?
    C8 N1 . 1.476(5) ?
    C8 C9 . 1.483(8) ?
    C8 H5 . 0.970 ?
    C8 H6 . 0.970 ?
    C9 C10 . 1.493(6) ?
    C9 H8 . 0.970 ?
    C9 H7 . 0.970 ?
    C10 N2 . 1.492(5) ?
    C10 H9 . 0.970 ?
    C10 H10 . 0.970 ?
    C11 N2 . 1.293(5) ?
    C11 C12 . 1.439(5) ?
    C11 H11 . 0.930 ?
    C12 C17 . 1.394(5) ?
    C12 C13 . 1.411(5) ?
    C13 C14 . 1.377(6) ?
    C13 H12 . 0.930 ?
    C14 C15 . 1.396(6) ?
    C14 H13 . 0.930 ?
    C15 C16 . 1.377(5) ?
    C15 H14 . 0.930 ?
    C16 O4 . 1.379(4) ?
    C16 C17 . 1.424(4) ?
    C17 O3 . 1.333(4) ?
    C18 O4 . 1.448(4) ?
    C18 H15 . 0.960 ?
    C18 H16 . 0.960 ?
    C18 H17 . 0.960 ?
    C19 O2 . 1.435(5) ?
    C19 H18 . 0.960 ?
    C19 H19 . 0.960 ?
    C19 H20 . 0.960 ?
    C20 C21 . 1.469(8) ?
    C20 H24 . 0.960 ?
    C20 H25 . 0.960 ?
    C20 H26 . 0.960 ?
    C21 O14 . 1.181(6) ?
    C21 C22 . 1.502(8) ?
    C22 H21 . 0.960 ?
    C22 H22 . 0.960 ?
    C22 H23 . 0.960 ?
    Cu2 O1 . 1.939(3) y
    Cu2 O3 . 1.947(2) y
    Cu2 N2 . 1.957(3) y
    Cu2 N1 . 1.989(3) y
    Cu2 Tb1 . 3.4749(16) ?
    N3 O6 . 1.208(4) ?
    N3 O7 . 1.271(4) ?
    N3 O5 . 1.274(4) ?
    N4 O9 . 1.222(4) ?
    N4 O8 . 1.274(4) ?
    N4 O10 . 1.275(4) ?
    N5 O12 . 1.219(4) ?
    N5 O11 . 1.257(4) ?
    N5 O13 . 1.280(5) ?
    O1 Tb1 . 2.352(2) y
    O2 Tb1 . 2.506(3) y
    O3 Tb1 . 2.344(3) y
    O4 Tb1 . 2.492(2) y
    O5 Tb1 . 2.470(3) y
    O7 Tb1 . 2.501(3) y
    O8 Tb1 . 2.455(3) y
    O10 Tb1 . 2.494(3) y
    O11 Tb1 . 2.491(3) y
    O13 Tb1 . 2.564(3) y
loop_
    _geom_angle_atom_site_label_1
    _geom_angle_atom_site_label_2
    _geom_angle_atom_site_label_3
    _geom_angle_site_symmetry_1
    _geom_angle_site_symmetry_3
    _geom_angle
    _geom_angle_publ_flag
    O1 C1 C2 . . 117.8(3) ?
    O1 C1 C6 . . 122.7(3) ?
    C2 C1 C6 . . 119.5(3) ?
    C3 C2 O2 . . 124.7(3) ?
    C3 C2 C1 . . 120.6(3) ?
    O2 C2 C1 . . 114.7(3) ?
    C2 C3 C4 . . 119.8(4) ?
    C2 C3 H1 . . 120.1 ?
    C4 C3 H1 . . 120.1 ?
    C5 C4 C3 . . 120.7(3) ?
    C5 C4 H2 . . 119.7 ?
    C3 C4 H2 . . 119.7 ?
    C4 C5 C6 . . 120.5(3) ?
    C4 C5 H3 . . 119.7 ?
    C6 C5 H3 . . 119.7 ?
    C5 C6 C1 . . 118.9(4) ?
    C5 C6 C7 . . 118.6(3) ?
    C1 C6 C7 . . 122.3(3) ?
    N1 C7 C6 . . 128.9(3) ?
    N1 C7 H4 . . 115.6 ?
    C6 C7 H4 . . 115.6 ?
    N1 C8 C9 . . 113.1(4) ?
    N1 C8 H5 . . 109.0 ?
    C9 C8 H5 . . 109.0 ?
    N1 C8 H6 . . 109.0 ?
    C9 C8 H6 . . 109.0 ?
    H5 C8 H6 . . 107.8 ?
    C8 C9 C10 . . 112.3(4) ?
    C8 C9 H8 . . 109.1 ?
    C10 C9 H8 . . 109.1 ?
    C8 C9 H7 . . 109.1 ?
    C10 C9 H7 . . 109.1 ?
    H8 C9 H7 . . 107.9 ?
    N2 C10 C9 . . 111.7(3) ?
    N2 C10 H9 . . 109.3 ?
    C9 C10 H9 . . 109.3 ?
    N2 C10 H10 . . 109.3 ?
    C9 C10 H10 . . 109.3 ?
    H9 C10 H10 . . 107.9 ?
    N2 C11 C12 . . 128.6(3) ?
    N2 C11 H11 . . 115.7 ?
    C12 C11 H11 . . 115.7 ?
    C17 C12 C13 . . 119.4(3) ?
    C17 C12 C11 . . 122.6(3) ?
    C13 C12 C11 . . 117.9(3) ?
    C14 C13 C12 . . 120.2(4) ?
    C14 C13 H12 . . 119.9 ?
    C12 C13 H12 . . 119.9 ?
    C13 C14 C15 . . 121.0(3) ?
    C13 C14 H13 . . 119.5 ?
    C15 C14 H13 . . 119.5 ?
    C16 C15 C14 . . 119.5(3) ?
    C16 C15 H14 . . 120.2 ?
    C14 C15 H14 . . 120.2 ?
    C15 C16 O4 . . 124.8(3) ?
    C15 C16 C17 . . 120.5(3) ?
    O4 C16 C17 . . 114.6(3) ?
    O3 C17 C12 . . 122.4(3) ?
    O3 C17 C16 . . 118.3(3) ?
    C12 C17 C16 . . 119.3(3) ?
    O4 C18 H15 . . 109.5 ?
    O4 C18 H16 . . 109.5 ?
    H15 C18 H16 . . 109.5 ?
    O4 C18 H17 . . 109.5 ?
    H15 C18 H17 . . 109.5 ?
    H16 C18 H17 . . 109.5 ?
    O2 C19 H18 . . 109.5 ?
    O2 C19 H19 . . 109.5 ?
    H18 C19 H19 . . 109.5 ?
    O2 C19 H20 . . 109.5 ?
    H18 C19 H20 . . 109.5 ?
    H19 C19 H20 . . 109.5 ?
    C21 C20 H24 . . 109.5 ?
    C21 C20 H25 . . 109.5 ?
    H24 C20 H25 . . 109.5 ?
    C21 C20 H26 . . 109.5 ?
    H24 C20 H26 . . 109.5 ?
    H25 C20 H26 . . 109.5 ?
    O14 C21 C20 . . 121.7(6) ?
    O14 C21 C22 . . 121.8(5) ?
    C20 C21 C22 . . 116.4(5) ?
    C21 C22 H21 . . 109.5 ?
    C21 C22 H22 . . 109.5 ?
    H21 C22 H22 . . 109.5 ?
    C21 C22 H23 . . 109.5 ?
    H21 C22 H23 . . 109.5 ?
    H22 C22 H23 . . 109.5 ?
    O1 Cu2 O3 . . 78.92(10) ?
    O1 Cu2 N2 . . 170.42(11) ?
    O3 Cu2 N2 . . 91.51(12) ?
    O1 Cu2 N1 . . 91.40(12) ?
    O3 Cu2 N1 . . 169.69(12) ?
    N2 Cu2 N1 . . 98.17(13) ?
    O1 Cu2 Tb1 . . 40.14(7) ?
    O3 Cu2 Tb1 . . 39.95(7) ?
    N2 Cu2 Tb1 . . 130.52(9) ?
    N1 Cu2 Tb1 . . 129.85(10) ?
    C7 N1 C8 . . 115.4(3) ?
    C7 N1 Cu2 . . 123.8(3) ?
    C8 N1 Cu2 . . 120.7(3) ?
    C11 N2 C10 . . 115.0(3) ?
    C11 N2 Cu2 . . 124.3(2) ?
    C10 N2 Cu2 . . 120.7(2) ?
    O6 N3 O7 . . 123.1(4) ?
    O6 N3 O5 . . 120.8(4) ?
    O7 N3 O5 . . 116.1(3) ?
    O9 N4 O8 . . 121.0(4) ?
    O9 N4 O10 . . 123.8(4) ?
    O8 N4 O10 . . 115.2(3) ?
    O12 N5 O11 . . 121.5(4) ?
    O12 N5 O13 . . 122.0(4) ?
    O11 N5 O13 . . 116.5(3) ?
    C1 O1 Cu2 . . 128.2(2) ?
    C1 O1 Tb1 . . 124.0(2) ?
    Cu2 O1 Tb1 . . 107.76(10) ?
    C2 O2 C19 . . 118.0(3) ?
    C2 O2 Tb1 . . 118.0(2) ?
    C19 O2 Tb1 . . 123.2(2) ?
    C17 O3 Cu2 . . 129.3(2) ?
    C17 O3 Tb1 . . 122.90(19) ?
    Cu2 O3 Tb1 . . 107.83(10) ?
    C16 O4 C18 . . 117.7(3) ?
    C16 O4 Tb1 . . 117.60(18) ?
    C18 O4 Tb1 . . 122.5(2) ?
    N3 O5 Tb1 . . 96.8(2) ?
    N3 O7 Tb1 . . 95.4(2) ?
    N4 O8 Tb1 . . 97.5(2) ?
    N4 O10 Tb1 . . 95.6(2) ?
    N5 O11 Tb1 . . 98.5(2) ?
    N5 O13 Tb1 . . 94.4(2) ?
    O3 Tb1 O1 . . 63.45(9) ?
    O3 Tb1 O8 . . 146.77(9) ?
    O1 Tb1 O8 . . 147.69(9) ?
    O3 Tb1 O5 . . 72.83(9) ?
    O1 Tb1 O5 . . 73.37(10) ?
    O8 Tb1 O5 . . 118.67(9) ?
    O3 Tb1 O11 . . 81.12(10) ?
    O1 Tb1 O11 . . 116.73(9) ?
    O8 Tb1 O11 . . 72.71(10) ?
    O5 Tb1 O11 . . 143.71(10) ?
    O3 Tb1 O4 . . 65.89(8) ?
    O1 Tb1 O4 . . 126.51(9) ?
    O8 Tb1 O4 . . 85.75(9) ?
    O5 Tb1 O4 . . 76.54(9) ?
    O11 Tb1 O4 . . 69.87(9) ?
    O3 Tb1 O10 . . 138.29(9) ?
    O1 Tb1 O10 . . 99.56(9) ?
    O8 Tb1 O10 . . 51.53(9) ?
    O5 Tb1 O10 . . 142.00(10) ?
    O11 Tb1 O10 . . 73.34(10) ?
    O4 Tb1 O10 . . 130.23(8) ?
    O3 Tb1 O7 . . 115.07(9) ?
    O1 Tb1 O7 . . 117.69(9) ?
    O8 Tb1 O7 . . 67.18(9) ?
    O5 Tb1 O7 . . 51.50(9) ?
    O11 Tb1 O7 . . 124.64(9) ?
    O4 Tb1 O7 . . 70.61(10) ?
    O10 Tb1 O7 . . 106.57(10) ?
    O3 Tb1 O2 . . 124.00(8) ?
    O1 Tb1 O2 . . 64.58(8) ?
    O8 Tb1 O2 . . 89.00(9) ?
    O5 Tb1 O2 . . 73.82(9) ?
    O11 Tb1 O2 . . 142.46(9) ?
    O4 Tb1 O2 . . 142.70(9) ?
    O10 Tb1 O2 . . 69.68(9) ?
    O7 Tb1 O2 . . 73.33(9) ?
    O3 Tb1 O13 . . 71.12(10) ?
    O1 Tb1 O13 . . 68.46(10) ?
    O8 Tb1 O13 . . 105.29(10) ?
    O5 Tb1 O13 . . 136.01(10) ?
    O11 Tb1 O13 . . 50.51(10) ?
    O4 Tb1 O13 . . 109.79(10) ?
    O10 Tb1 O13 . . 67.18(10) ?
    O7 Tb1 O13 . . 172.48(9) ?
    O2 Tb1 O13 . . 107.22(10) ?
    O3 Tb1 Cu2 . . 32.23(5) ?
    O1 Tb1 Cu2 . . 32.10(6) ?
    O8 Tb1 Cu2 . . 165.72(6) ?
    O5 Tb1 Cu2 . . 75.60(7) ?
    O11 Tb1 Cu2 . . 95.49(8) ?
    O4 Tb1 Cu2 . . 97.89(6) ?
    O10 Tb1 Cu2 . . 118.11(7) ?
    O7 Tb1 Cu2 . . 127.06(6) ?
    O2 Tb1 Cu2 . . 96.16(6) ?
    O13 Tb1 Cu2 . . 60.46(7) ?
