# Supplementary material for: [μ-N,N′-Bis(3-meth­oxy-2-oxidobenzyl­idene)propane-1,3-diamine]trinitratocopper(II)terbium(III) acetone solvate
Source: Acta Crystallogr Sect E Struct Rep Online. 2008 Jan 25;64(Pt 2):m406. doi: 10.1107/S1600536808002080 (PMC2960331; doi:10.1107/S1600536808002080)
Supplement: Supplementary file 2 [file e-64-0m406-Isup2.hkl]

# 
# h,k,l, Fc-squared, Fo-squared, sigma(Fo-squared) and status flag 
# 
data_I
_shelx_title ' w2 in P-1' 
_shelx_refln_list_code          4 
_shelx_F_calc_maximum      276.67 
_exptl_crystal_F_000       798.00 
_reflns_d_resolution_high  0.7694 
 
loop_ 
 _symmetry_equiv_pos_as_xyz 
 'x, y, z' 
 '-x, -y, -z' 
 
_cell_length_a     9.3876 
_cell_length_b    12.1082 
_cell_length_c    13.6041 
_cell_angle_alpha  73.079 
_cell_angle_beta   86.668 
_cell_angle_gamma  72.326 
 
_shelx_F_squared_multiplier     1.000 
 
loop_ 
 _refln_index_h 
 _refln_index_k 
 _refln_index_l 
 _refln_F_squared_calc 
 _refln_F_squared_meas 
 _refln_F_squared_sigma 
 _refln_observed_status 
   2   0   0    34507.11    35610.53    845.42 o 
   3   0   0    13353.68    14479.96    267.10 o 
   4   0   0     2825.23     2627.95     38.75 o 
   5   0   0     4081.00     3865.76    116.94 o 
   6   0   0     3041.12     3146.73     73.68 o 
   7   0   0     2323.99     2339.88     61.95 o 
   8   0   0        1.22        5.45      8.68 o 
   9   0   0      534.87      562.99     64.52 o 
  10   0   0       83.52       72.80     17.78 o 
  11   0   0       62.42       75.27     16.71 o 
 -11   1   0        4.35        0.04     11.70 o 
 -10   1   0      779.72      830.52     33.43 o 
  -9   1   0      174.61      190.42     15.76 o 
  -8   1   0     2457.30     2459.02     70.02 o 
  -7   1   0     7985.81     8006.01    157.34 o 
  -6   1   0      994.63     1037.30     29.83 o 
  -5   1   0    18991.42    20183.93    432.56 o 
  -4   1   0        2.40        6.34      5.05 o 
  -3   1   0    30946.70    31924.65    745.04 o 
  -2   1   0     2426.84     2549.04     40.51 o 
  -1   1   0    25034.38    23295.25   2285.99 o 
   2   1   0     2458.16     2627.65     53.52 o 
   3   1   0     4016.46     4297.79     88.35 o 
   4   1   0     8300.32     8661.93    202.72 o 
   5   1   0       87.07      102.18     20.16 o 
   6   1   0     1706.89     1699.68     30.32 o 
   7   1   0       21.78       31.69     11.17 o 
   8   1   0      730.29      646.35     23.05 o 
   9   1   0      653.13      633.94     21.05 o 
  10   1   0        1.26        3.46     12.32 o 
  11   1   0      297.68      308.44     19.78 o 
 -11   2   0      398.76      419.29     35.48 o 
 -10   2   0      927.93      934.43     32.98 o 
  -9   2   0      100.99      100.68     30.79 o 
  -8   2   0     3608.98     3678.78     74.24 o 
  -7   2   0      244.70      232.47     19.56 o 
  -6   2   0    11667.94    11829.25    236.90 o 
  -5   2   0     3540.69     3658.09     68.73 o 
  -4   2   0     1398.86     1231.68     47.29 o 
  -3   2   0    15136.73    16355.94    316.11 o 
  -2   2   0      656.80      618.09     18.70 o 
  -1   2   0     4384.10     4369.68     72.03 o 
   0   2   0     3627.01     3840.67     58.29 o 
   1   2   0    19871.05    21460.92    360.43 o 
   2   2   0     1326.03     1332.95     16.70 o 
   3   2   0     3883.19     3700.95     54.17 o 
   4   2   0     2134.85     2027.74     29.87 o 
   5   2   0       50.05       53.55     17.41 o 
   6   2   0      259.71      264.67     24.01 o 
   7   2   0       17.69       21.44      7.75 o 
   8   2   0     1032.44     1046.20     25.15 o 
   9   2   0      289.25      309.22     17.47 o 
  10   2   0      169.49      185.47     14.23 o 
  11   2   0      882.77      882.46     37.26 o 
 -10   3   0       68.97       66.31     16.47 o 
  -9   3   0     1193.17     1213.49     41.03 o 
  -8   3   0      459.32      482.25     20.90 o 
  -7   3   0     2552.20     2614.94     54.40 o 
  -6   3   0     3062.49     3212.98     60.17 o 
  -5   3   0     2688.92     2752.62     47.59 o 
  -4   3   0     4423.54     4309.96     68.80 o 
  -3   3   0      153.37      217.76      8.42 o 
  -2   3   0     6272.90     6009.19     92.67 o 
  -1   3   0      541.99      462.29      9.85 o 
   0   3   0     6059.56     5736.20     89.09 o 
   1   3   0     7637.55     8323.57    204.92 o 
   2   3   0     2886.88     2860.94     92.33 o 
   3   3   0    13988.09    14924.15    201.02 o 
   4   3   0     1724.08     1793.73     31.73 o 
   5   3   0      607.89      609.95     17.48 o 
   6   3   0     2078.83     2060.08     28.68 o 
   7   3   0       87.29      104.33      9.78 o 
   8   3   0     1783.78     1696.26     34.86 o 
   9   3   0       69.68       71.77     10.63 o 
  10   3   0     1610.92     1558.30     34.66 o 
  11   3   0      143.97      140.08     12.77 o 
  12   3   0      434.62      422.73     26.60 o 
 -10   4   0      342.54      392.18     32.75 o 
  -9   4   0      863.71      848.94     30.10 o 
  -8   4   0      184.42      192.30     15.97 o 
  -7   4   0     2817.06     2885.00     66.05 o 
  -6   4   0       22.19       29.47     12.06 o 
  -5   4   0     3213.77     3172.66     86.51 o 
  -4   4   0      257.92      243.31     13.05 o 
  -3   4   0      636.31      522.73     27.68 o 
  -2   4   0     3080.65     3300.49     58.45 o 
  -1   4   0      356.71      351.81     10.82 o 
   0   4   0     6540.59     6511.69     99.78 o 
   1   4   0       68.00      108.14     13.20 o 
   2   4   0     3575.34     3500.49     58.75 o 
   3   4   0     5513.21     5542.91    134.02 o 
   4   4   0       62.52       58.51      6.09 o 
   5   4   0     9492.16     9462.16    170.27 o 
   6   4   0     1462.89     1413.25     27.86 o 
   7   4   0     2786.49     2626.48     42.06 o 
   8   4   0      709.20      685.54     17.96 o 
   9   4   0      886.72      859.40     19.26 o 
  10   4   0     1263.88     1267.16     27.28 o 
  11   4   0      461.05      439.96     25.84 o 
  12   4   0      551.28      560.55     20.18 o 
  -9   5   0       10.56        4.69     12.21 o 
  -8   5   0      915.54      896.27     29.96 o 
  -7   5   0      631.97      640.19     29.15 o 
  -6   5   0     1517.86     1551.72     49.67 o 
  -5   5   0     1517.14     1445.42     31.40 o 
  -4   5   0      239.11      217.03     19.43 o 
  -3   5   0     3058.58     2988.86     54.13 o 
  -2   5   0     2453.62     2704.70     41.86 o 
  -1   5   0      744.64      803.20     17.56 o 
   0   5   0     2634.48     2560.88     40.08 o 
   1   5   0      139.08      115.47      7.70 o 
   2   5   0     9189.20     9907.40    171.22 o 
   3   5   0      506.56      465.30     10.65 o 
   4   5   0    10972.93    11329.99    288.18 o 
   5   5   0     6198.83     6383.67    118.49 o 
   6   5   0      838.84      843.50     22.36 o 
   7   5   0     5746.39     5644.62    104.97 o 
   8   5   0      197.81      191.07     11.91 o 
   9   5   0     1019.61      966.36     24.29 o 
  10   5   0        1.06        4.31      6.85 o 
  11   5   0     1247.62     1244.01     27.85 o 
  12   5   0       24.15       14.96     10.02 o 
  -9   6   0      123.60      126.78     34.22 o 
  -8   6   0      771.24      768.22     48.42 o 
  -7   6   0       85.74      104.72     15.49 o 
  -6   6   0     1347.11     1386.25     50.22 o 
  -5   6   0      113.80      104.48     15.65 o 
  -4   6   0      413.02      393.07     15.64 o 
  -3   6   0     4077.68     4135.16     87.22 o 
  -2   6   0      452.89      425.76     13.35 o 
  -1   6   0     8287.82     8235.95    147.42 o 
   0   6   0     4493.41     4407.25    101.54 o 
   1   6   0     5004.03     4892.38    118.04 o 
   2   6   0     4087.06     4221.75     54.64 o 
   3   6   0     4617.53     4486.50    120.79 o 
   4   6   0     8222.81     8322.02    113.71 o 
   5   6   0       42.84       32.89      8.11 o 
   6   6   0     5329.91     5214.08     94.58 o 
   7   6   0      291.01      290.35     20.07 o 
   8   6   0     2606.66     2570.37     45.13 o 
   9   6   0        6.33       12.12      7.73 o 
  10   6   0      194.14      198.52     14.04 o 
  11   6   0      511.38      510.32     20.83 o 
  12   6   0      139.68      136.22     14.36 o 
  -8   7   0      269.07      216.16     25.37 o 
  -7   7   0      180.34      168.78     20.72 o 
  -6   7   0      658.31      649.63     23.89 o 
  -5   7   0       36.57       36.46     10.80 o 
  -4   7   0     3096.53     3075.22     58.18 o 
  -3   7   0     1920.79     1994.22     44.76 o 
  -2   7   0     1971.44     1813.33     33.44 o 
  -1   7   0     5407.92     5493.63    106.86 o 
   0   7   0       43.11      114.01     11.00 o 
   1   7   0     8370.39     8562.58    226.18 o 
   2   7   0        1.25        4.71      5.37 o 
   3   7   0     2404.29     2319.94     37.30 o 
   4   7   0      244.10      254.10     10.23 o 
   5   7   0     6196.76     6146.78     82.40 o 
   6   7   0     1509.04     1458.22     68.18 o 
   7   7   0     2532.44     2477.77     56.12 o 
   8   7   0     2891.74     2784.88    125.92 o 
   9   7   0      151.77      170.04     10.44 o 
  10   7   0      200.00      198.96     13.44 o 
  11   7   0        0.44        6.18     11.14 o 
  -7   8   0      639.89      662.62     34.33 o 
  -6   8   0      702.12      720.56     33.25 o 
  -5   8   0       14.33       20.67     12.75 o 
  -4   8   0     2105.49     2108.34     62.57 o 
  -3   8   0      131.39      125.57     15.16 o 
  -2   8   0     4518.75     4722.46     92.74 o 
  -1   8   0        0.74       23.52     28.59 o 
   0   8   0     8761.89     8720.95    250.01 o 
   1   8   0     2416.06     2508.14     58.65 o 
   2   8   0     6537.35     6128.45    105.31 o 
   3   8   0     1821.26     1687.50     29.06 o 
   4   8   0     3991.82     3848.96     66.06 o 
   5   8   0     5206.89     5070.64     89.71 o 
   6   8   0     1046.40     1076.73     22.50 o 
   7   8   0     1201.46     1121.44     32.10 o 
   8   8   0       19.08       46.49     19.83 o 
   9   8   0      355.53      394.43     25.66 o 
  10   8   0       17.19       12.15      8.76 o 
  11   8   0       48.85       66.20     13.70 o 
  -7   9   0      810.96      796.80     54.72 o 
  -6   9   0       76.89       60.95     27.87 o 
  -5   9   0     1829.86     1820.89     55.17 o 
  -4   9   0        0.96      -10.07     10.07 o 
  -3   9   0     3436.05     3497.36     90.46 o 
  -2   9   0     1674.05     1679.07     42.38 o 
  -1   9   0     2183.50     2146.91     41.69 o 
   0   9   0     3428.08     3418.36     86.51 o 
   1   9   0      789.92      772.02     42.52 o 
   2   9   0     5908.48     6113.25    237.18 o 
   3   9   0       32.63       24.71      6.50 o 
   4   9   0     2138.58     2086.81     35.34 o 
   5   9   0       17.32       22.46      7.18 o 
   6   9   0      847.93      846.42     19.09 o 
   7   9   0      120.21      117.67     15.03 o 
   8   9   0      382.30      387.21     27.68 o 
   9   9   0      495.97      495.52     19.56 o 
  10   9   0       10.24       19.55      7.70 o 
  11   9   0       43.35       51.49      9.60 o 
  -6  10   0     1003.64      975.36     43.84 o 
  -5  10   0     1051.45     1041.74     41.90 o 
  -4  10   0      567.44      553.49     23.31 o 
  -3  10   0     1492.67     1503.98     37.45 o 
  -2  10   0        5.31        8.06      9.59 o 
  -1  10   0     3712.76     3613.38     96.78 o 
   0  10   0       38.25       42.52     23.83 o 
   1  10   0     3187.04     3090.64     78.08 o 
   2  10   0       75.47       90.83      8.85 o 
   3  10   0     1175.04     1137.39     20.56 o 
   4  10   0      173.32      187.73      9.36 o 
   5  10   0      263.11      275.94     10.47 o 
   6  10   0      337.22      335.90     11.98 o 
   7  10   0        5.03        9.03     10.63 o 
   8  10   0      321.10      302.43     34.09 o 
   9  10   0      119.84       82.84     42.71 o 
  10  10   0        9.22       14.40      9.72 o 
  11  10   0      169.27      182.34     18.85 o 
  -5  11   0      109.41       97.14     18.50 o 
  -4  11   0      972.01      933.56     38.22 o 
  -3  11   0       66.77       89.25     21.44 o 
  -2  11   0      482.62      455.66     27.49 o 
  -1  11   0      432.84      464.82     26.39 o 
   0  11   0     1043.04     1020.93     36.66 o 
   1  11   0      167.93      175.96     16.50 o 
   2  11   0      287.35      270.55     10.03 o 
   3  11   0      121.36      109.08      7.30 o 
   4  11   0       12.81       13.92      6.25 o 
   5  11   0      376.99      371.70     10.09 o 
   6  11   0      409.70      393.35     10.76 o 
   7  11   0      164.34      168.55     11.63 o 
   9  11   0        8.27       17.96     13.20 o 
  10  11   0      212.85      250.37     24.19 o 
  -4  12   0       88.47       88.89     16.46 o 
  -3  12   0      338.07      372.81     28.59 o 
  -2  12   0      220.56      202.35     22.36 o 
  -1  12   0        2.19        2.20     12.10 o 
   0  12   0      490.91      531.17     25.66 o 
   1  12   0       42.09       58.57     12.10 o 
   2  12   0       63.85       72.73      6.46 o 
   3  12   0      507.63      484.16     17.86 o 
   4  12   0        3.73        5.68      6.29 o 
   5  12   0      690.31      659.35     15.44 o 
   6  12   0      153.19      156.89     12.88 o 
   7  12   0      503.01      528.98     12.74 o 
  -2  13   0       35.51       30.79     31.53 o 
  -1  13   0       58.51       48.02     16.50 o 
   0  13   0      424.10      393.71     25.66 o 
   1  13   0        1.30       -2.84     14.11 o 
   2  13   0      517.86      552.83     28.25 o 
   3  13   0      248.34      262.00     12.73 o 
   4  13   0      377.72      375.97     16.81 o 
   5  13   0      549.16      573.35     17.39 o 
   6  13   0      150.30      166.75      9.95 o 
   7  13   0      735.11      722.07     15.72 o 
   8  13   0       27.37       36.84      9.90 o 
   0  14   0      227.51      198.32     23.09 o 
   1  14   0      249.37      165.99    125.55 o 
   2  14   0      408.61      412.09     38.86 o 
   3  14   0      115.22      106.11      8.43 o 
   4  14   0     1017.51      923.32     77.87 o 
   5  14   0        3.61       12.74     10.77 o 
   6  14   0      803.00      731.36     23.72 o 
   7  14   0        2.28        0.95      7.96 o 
   3  15   0      279.00      337.99     36.29 o 
   4  15   0       90.75       89.07     19.04 o 
  -7 -14   1      383.47      382.36     34.46 o 
  -6 -14   1       19.58       21.47     14.97 o 
  -5 -14   1      761.34      822.11     60.67 o 
  -4 -14   1      573.79      586.46     24.92 o 
  -3 -14   1      342.77      333.46     38.49 o 
  -2 -14   1      533.66      542.13     24.90 o 
  -1 -14   1      349.48      394.54     25.66 o 
   0 -14   1      919.86      921.95     45.09 o 
  -8 -13   1      506.16      509.85     20.90 o 
  -7 -13   1      465.94      434.16     30.04 o 
  -6 -13   1      668.67      650.43     15.88 o 
  -5 -13   1     1228.04     1206.62     43.67 o 
  -4 -13   1      455.35      417.45     18.68 o 
  -3 -13   1     1236.61     1252.73     49.39 o 
  -2 -13   1       78.16       72.95     10.50 o 
  -1 -13   1     1092.93     1080.26     31.54 o 
   0 -13   1       25.28       23.83     16.13 o 
   1 -13   1      835.12      775.68     39.22 o 
   2 -13   1      171.20      206.02     26.76 o 
  -8 -12   1      533.08      623.92     55.72 o 
  -7 -12   1       36.38       38.49     18.33 o 
  -6 -12   1     2331.11     2228.38     38.74 o 
  -5 -12   1       14.03        8.92      9.22 o 
  -4 -12   1     2164.99     2152.09     64.74 o 
  -3 -12   1      230.71      223.74     20.79 o 
  -2 -12   1      459.19      458.09     11.14 o 
  -1 -12   1      541.99      515.23     13.75 o 
   0 -12   1      129.97      125.74     18.70 o 
   1 -12   1      561.11      544.74     30.79 o 
   2 -12   1       26.89       21.26     16.13 o 
   3 -12   1      237.75      246.34     27.13 o 
 -10 -11   1       35.38       24.93     15.03 o 
  -9 -11   1      798.21      794.75     34.09 o 
  -7 -11   1      994.81      991.23     43.62 o 
  -6 -11   1      450.80      434.45     18.70 o 
  -5 -11   1     1437.80     1414.42     33.57 o 
  -4 -11   1      357.24      380.54     12.07 o 
  -3 -11   1       57.16       72.90      8.25 o 
  -2 -11   1     1087.01     1027.04     20.03 o 
  -1 -11   1      100.17       79.54     21.81 o 
   0 -11   1      256.13      233.15     33.36 o 
   1 -11   1      282.58      336.89     40.32 o 
   2 -11   1      373.05      350.82     43.26 o 
   3 -11   1      158.59      156.53     38.86 o 
   4 -11   1        1.95      -10.88     15.16 o 
 -10 -10   1      382.04      410.49     19.88 o 
  -9 -10   1      258.49      167.54     65.80 o 
  -8 -10   1      163.01      159.46     26.39 o 
  -7 -10   1      877.75      902.89     38.86 o 
  -6 -10   1      505.08      510.50     21.99 o 
  -5 -10   1      523.77      504.96     13.32 o 
  -4 -10   1        0.45        9.62      7.71 o 
  -3 -10   1      460.23      433.88     29.34 o 
  -2 -10   1      396.85      403.56     12.63 o 
  -1 -10   1      800.57      770.55     43.99 o 
   0 -10   1       35.49       52.05     13.56 o 
   1 -10   1      225.94      223.25     20.16 o 
   2 -10   1     1174.70     1220.71     43.62 o 
   3 -10   1      305.39      344.74     26.03 o 
   4 -10   1      297.25      303.10     25.66 o 
   5 -10   1     1265.10     1237.44     42.16 o 
 -11  -9   1      223.42      236.45     26.35 o 
 -10  -9   1      189.19      199.08     18.19 o 
  -9  -9   1       57.49       59.26     11.54 o 
  -8  -9   1      977.02      979.22     26.03 o 
  -7  -9   1        3.82        5.14      8.52 o 
  -6  -9   1     1149.69     1224.01     68.18 o 
  -5  -9   1      241.72      229.34     12.28 o 
  -4  -9   1       81.84       83.90      8.06 o 
  -3  -9   1     1373.48     1404.80     34.23 o 
  -2  -9   1      356.50      355.79     13.88 o 
  -1  -9   1     1530.57     1527.91     42.52 o 
   0  -9   1     1743.82     1633.85     67.08 o 
   1  -9   1        8.07        0.00     10.63 o 
   2  -9   1     3838.37     3848.29     75.04 o 
   3  -9   1       74.50       92.68     20.71 o 
   4  -9   1     1149.25     1143.68     31.47 o 
   5  -9   1       74.84       71.93     18.58 o 
   6  -9   1     1251.15     1264.47     39.83 o 
 -11  -8   1      350.88      358.23     17.26 o 
 -10  -8   1       47.98       44.00     11.43 o 
  -9  -8   1      818.69      799.11     25.45 o 
  -8  -8   1      507.44      546.52     31.46 o 
  -7  -8   1      134.81      116.89     13.38 o 
  -6  -8   1      808.79      653.10     71.66 o 
  -5  -8   1      547.74      559.53     23.79 o 
  -4  -8   1     1344.80     1364.61     30.58 o 
  -3  -8   1     1450.60     1455.54     21.07 o 
  -2  -8   1      103.76      111.07      7.97 o 
  -1  -8   1     6711.18     6664.80    163.86 o 
   0  -8   1      405.17      407.64     20.90 o 
   1  -8   1     2762.56     2578.53     64.88 o 
   2  -8   1     1125.42     1005.95     31.11 o 
   3  -8   1     2868.25     2773.28     54.81 o 
   4  -8   1     1190.06     1154.49     42.89 o 
   5  -8   1     1374.14     1313.09     34.83 o 
   6  -8   1     1712.23     1674.03     52.71 o 
   7  -8   1       56.46       46.19     19.75 o 
 -11  -7   1      291.68      276.76     19.87 o 
 -10  -7   1        2.71        1.50      9.52 o 
  -9  -7   1      482.54      523.30     41.79 o 
  -8  -7   1      520.58      519.58     30.98 o 
  -7  -7   1       24.07       34.94     12.93 o 
  -6  -7   1     1752.12     1782.28     37.51 o 
  -5  -7   1      281.89      310.22     10.37 o 
  -4  -7   1     3148.96     2983.66     93.48 o 
  -3  -7   1       15.26       42.89     28.59 o 
  -2  -7   1     2161.77     2116.75     27.59 o 
  -1  -7   1     2111.52     2097.21     62.69 o 
   0  -7   1     5257.33     5269.59    143.70 o 
   1  -7   1     3117.04     3068.54     66.35 o 
   2  -7   1     1277.76     1313.37     32.20 o 
   3  -7   1     4298.38     4203.79     77.89 o 
   4  -7   1        3.42        8.12     11.03 o 
   5  -7   1     1300.64     1307.08     32.37 o 
   6  -7   1        2.99       10.88     11.11 o 
   7  -7   1     1466.36     1456.84     42.09 o 
   8  -7   1      336.63      327.86     24.04 o 
 -12  -6   1      232.77      260.15     30.04 o 
 -11  -6   1      199.89      218.45     35.95 o 
 -10  -6   1       73.56       93.99     15.76 o 
  -9  -6   1      303.97      302.86     13.75 o 
  -8  -6   1       80.14       77.16     13.83 o 
  -7  -6   1     2064.43     2045.92     75.52 o 
  -6  -6   1      347.92      351.00     14.24 o 
  -5  -6   1     6339.05     6436.61    171.03 o 
  -4  -6   1     4449.32     4425.38     51.00 o 
  -3  -6   1     2147.55     1995.30     34.95 o 
  -2  -6   1     4382.10     4258.56    218.67 o 
  -1  -6   1      756.65      724.00     20.53 o 
   0  -6   1    12350.21    12011.74    315.26 o 
   1  -6   1      617.59      646.59     21.99 o 
   2  -6   1     9132.54     9541.32    174.41 o 
   3  -6   1      520.59      455.67     20.15 o 
   4  -6   1     3603.42     3699.37     68.30 o 
   5  -6   1      436.71      400.27     29.33 o 
   6  -6   1     1217.73     1244.29     32.44 o 
   7  -6   1      825.51      861.94     28.57 o 
   8  -6   1      132.69      149.01     17.95 o 
   9  -6   1      488.01      506.31     22.10 o 
 -12  -5   1      145.29      131.40     17.68 o 
 -11  -5   1       45.66       42.96     14.05 o 
 -10  -5   1      798.06      780.53     27.63 o 
  -9  -5   1      584.08      549.31     17.07 o 
  -8  -5   1     3147.77     3007.78     91.76 o 
  -7  -5   1     2639.65     2498.57     55.23 o 
  -6  -5   1     1337.05     1259.45     33.18 o 
  -5  -5   1     8601.08     8744.81    169.61 o 
  -4  -5   1     2059.75     2219.69     28.16 o 
  -3  -5   1    11641.08    11648.36    184.58 o 
  -2  -5   1       75.36       76.48      8.25 o 
  -1  -5   1     8864.40     8524.09    201.62 o 
   0  -5   1     3202.32     3282.36     68.92 o 
   1  -5   1    13702.16    14024.78    275.21 o 
   2  -5   1     3874.73     3740.46     64.64 o 
   3  -5   1     4411.69     4726.70     85.70 o 
   4  -5   1     2364.40     2271.78     40.82 o 
   5  -5   1       36.25       26.10     11.77 o 
   6  -5   1      943.75      959.93     40.13 o 
   7  -5   1       83.68       74.28     22.96 o 
   8  -5   1      348.60      337.19     25.19 o 
   9  -5   1      162.20      171.54     17.43 o 
 -12  -4   1      118.65       95.01     16.22 o 
 -11  -4   1      412.83      453.40     19.54 o 
 -10  -4   1     1749.57     1721.73     37.32 o 
  -9  -4   1      293.93      305.03     16.84 o 
  -8  -4   1     2930.41     2815.77     52.69 o 
  -7  -4   1       46.78       46.40      9.50 o 
  -6  -4   1     4517.10     4393.17     82.95 o 
  -5  -4   1     1453.11     1549.38     37.57 o 
  -4  -4   1    20817.79    21952.10    390.04 o 
  -3  -4   1     4833.04     4863.01     74.23 o 
  -2  -4   1    10455.63    10123.37    205.35 o 
  -1  -4   1     8180.17     8479.74    186.59 o 
   0  -4   1     3040.99     2892.32     69.28 o 
   1  -4   1     6863.03     6778.38    112.44 o 
   2  -4   1     3666.54     3802.10     78.45 o 
   3  -4   1     3553.26     3503.12     55.34 o 
   4  -4   1      225.96      230.23     12.65 o 
   5  -4   1      630.70      580.29     17.34 o 
   6  -4   1     1396.36     1406.62     36.98 o 
   7  -4   1       20.71       10.37     12.32 o 
   8  -4   1      242.22      238.96     33.18 o 
   9  -4   1      126.37      131.47     14.69 o 
  10  -4   1      327.67      345.29     29.54 o 
 -12  -3   1       41.47       28.74     10.93 o 
 -11  -3   1     1436.25     1349.11     43.37 o 
 -10  -3   1       24.83       34.78     10.41 o 
  -9  -3   1     3018.79     2964.77     49.94 o 
  -8  -3   1     1124.10     1120.05     25.51 o 
  -7  -3   1     4058.96     4026.97     64.10 o 
  -6  -3   1     4017.37     4024.59     64.17 o 
  -5  -3   1     9482.70     9477.93    209.32 o 
  -4  -3   1     7473.39     7262.82    127.50 o 
  -3  -3   1     7140.52     7474.48    105.33 o 
  -2  -3   1    11709.44    11223.71    505.51 o 
  -1  -3   1       25.78       27.96      6.12 o 
   0  -3   1     3626.14     3624.75     72.58 o 
   1  -3   1      887.46      756.83     13.09 o 
   2  -3   1      279.04      291.04     19.25 o 
   3  -3   1     1045.30      953.39     33.18 o 
   4  -3   1       38.21       52.51     13.38 o 
   5  -3   1      617.92      587.17     15.49 o 
   6  -3   1      579.35      545.36     21.26 o 
   7  -3   1      956.30      954.19     25.30 o 
   8  -3   1      368.09      414.05     18.42 o 
   9  -3   1       20.59       25.36     10.01 o 
  10  -3   1      835.67      907.68     92.74 o 
 -11  -2   1      442.04      432.94     21.53 o 
 -10  -2   1     1488.60     1732.26    458.04 o 
  -9  -2   1      813.54      803.12     28.96 o 
  -8  -2   1      454.18      435.79     18.33 o 
  -7  -2   1     3962.91     3802.01     75.58 o 
  -6  -2   1       39.52       56.32     13.01 o 
  -5  -2   1     6059.53     5798.27    102.28 o 
  -4  -2   1     2080.18     2175.27     33.41 o 
  -3  -2   1     1909.49     1863.68     38.49 o 
  -2  -2   1      104.92      138.63     10.21 o 
  -1  -2   1     2477.26     2600.33     41.01 o 
   0  -2   1      748.34      797.68     17.60 o 
   1  -2   1     5560.19     5779.79    160.38 o 
   2  -2   1     1254.18     1245.49     41.61 o 
   3  -2   1     1290.70     1209.08     18.92 o 
   4  -2   1      874.12      898.54     19.09 o 
   5  -2   1     2822.53     2960.22     48.70 o 
   6  -2   1        5.33       11.97      7.92 o 
   7  -2   1     5631.18     5672.53    109.61 o 
   8  -2   1       58.25       61.78     11.55 o 
   9  -2   1     1369.50     1444.40     34.45 o 
  10  -2   1      437.18      453.77     23.34 o 
 -11  -1   1      166.40      285.03     46.74 o 
 -10  -1   1      926.87      932.10     29.06 o 
  -9  -1   1      117.08      110.08     14.81 o 
  -8  -1   1     1264.53     1274.68     29.80 o 
  -7  -1   1      350.91      241.22    137.10 o 
  -6  -1   1      660.08      624.65     35.19 o 
  -5  -1   1      447.79      427.07     27.49 o 
  -4  -1   1     1229.49     1288.90     41.42 o 
  -2  -1   1      281.95      249.27     15.76 o 
  -1  -1   1     5470.30     4358.00   1010.66 o 
   1  -1   1     7713.43     8692.05    138.51 o 
   2  -1   1    17979.83    19348.71    383.23 o 
   3  -1   1      356.31      393.38      9.32 o 
   4  -1   1     6750.14     6552.90    109.91 o 
   5  -1   1     3642.88     3763.96     60.43 o 
   6  -1   1     7411.39     7593.83    139.29 o 
   7  -1   1     5029.41     4942.08    159.11 o 
   8  -1   1     1852.19     1838.49     34.42 o 
   9  -1   1     1333.76     1404.50     66.72 o 
  10  -1   1       90.06      108.07     15.32 o 
  11  -1   1     1209.63     1323.01     65.07 o 
 -11   0   1      623.05      621.54     27.66 o 
 -10   0   1       41.13       38.88     22.26 o 
  -9   0   1      433.88      458.89     19.01 o 
  -8   0   1      706.60      689.17     45.09 o 
  -7   0   1       71.01       95.31     13.93 o 
  -6   0   1     2438.46     2357.48     57.19 o 
  -5   0   1      216.24      168.63     12.46 o 
  -4   0   1     6233.12     6362.74    160.56 o 
  -3   0   1     1425.36     1438.46     45.09 o 
  -2   0   1     1450.87     1338.38     31.89 o 
   2   0   1     5488.79     5684.08     82.56 o 
   3   0   1    11906.64    12072.85    210.87 o 
   4   0   1    17569.27    17771.09    421.75 o 
   5   0   1      992.07      961.58     18.26 o 
   6   0   1    13701.21    13773.26    232.15 o 
   7   0   1      326.25      312.28     17.55 o 
   8   0   1     5384.71     5250.11    112.51 o 
   9   0   1       77.28       99.74     12.58 o 
  10   0   1     1074.46     1141.36     48.94 o 
  11   0   1      186.40      188.09     18.65 o 
 -11   1   1      284.62      258.57     23.83 o 
 -10   1   1        8.14        8.29     15.22 o 
  -9   1   1      551.74      487.21    269.99 o 
  -8   1   1      816.08      727.30     50.22 o 
  -7   1   1     1342.22     1301.73     41.79 o 
  -6   1   1     3087.89     3033.45     96.04 o 
  -5   1   1      158.68      163.42      9.70 o 
  -4   1   1     8434.20     8676.93    205.65 o 
  -3   1   1     8839.40     9084.10    152.54 o 
  -2   1   1     5088.79     5420.83     89.09 o 
  -1   1   1     3841.64     3704.42    143.88 o 
   2   1   1      175.10      192.71      5.45 o 
   3   1   1    22676.13    24047.66    419.65 o 
   4   1   1     3941.91     4206.00     53.63 o 
   5   1   1     4218.28     3828.70     64.22 o 
   6   1   1      198.49      225.42     12.54 o 
   7   1   1     4271.57     4386.13     78.56 o 
   8   1   1      973.80      968.42     44.91 o 
   9   1   1      590.49      642.88     24.24 o 
  10   1   1      527.43      573.77     27.90 o 
  11   1   1       92.34      102.15     14.51 o 
 -11   2   1      158.99      158.93     24.19 o 
 -10   2   1       99.56      107.99     16.10 o 
  -9   2   1      500.04      573.33     30.06 o 
  -8   2   1        0.09        6.23     12.46 o 
  -7   2   1     2979.35     2956.01     59.07 o 
  -6   2   1     1499.88     1520.91     37.90 o 
  -5   2   1     2422.56     2436.31     42.23 o 
  -4   2   1     4804.33     4288.46     83.40 o 
  -3   2   1      840.46      853.87     21.81 o 
  -2   2   1    16693.76    16631.87    317.90 o 
  -1   2   1     3222.41     3049.74     42.12 o 
   0   2   1    35361.38    37343.20    893.10 o 
   1   2   1      691.59      757.26     21.28 o 
   2   2   1    13713.23    14653.98    229.43 o 
   3   2   1     3006.96     3114.55     38.64 o 
   4   2   1     8178.64     8092.64    199.24 o 
   5   2   1     2660.76     2529.81     38.56 o 
   6   2   1     2256.16     2244.16     41.18 o 
   7   2   1     1030.49     1008.28     48.94 o 
   8   2   1      296.29      296.31     14.10 o 
   9   2   1     1696.09     1680.22     61.22 o 
  10   2   1        1.56        7.36     12.24 o 
  11   2   1      342.54      347.59     19.19 o 
 -10   3   1      520.89      493.37    239.38 o 
  -9   3   1      363.38      322.96     45.82 o 
  -8   3   1      866.99      890.59     27.38 o 
  -7   3   1     3610.97     3590.31     82.30 o 
  -6   3   1      566.74      538.90     20.29 o 
  -5   3   1    10623.39    11021.39    223.38 o 
  -4   3   1      626.19      631.49     18.24 o 
  -3   3   1    10887.90    10547.05    185.71 o 
  -2   3   1     1386.02     1476.51     22.27 o 
  -1   3   1     4329.36     4229.69     64.82 o 
   0   3   1     5115.08     5461.87     82.40 o 
   1   3   1    20099.11    21094.34   1002.23 o 
   2   3   1      323.97      281.27     12.17 o 
   3   3   1     7313.54     7434.67    100.67 o 
   4   3   1    15599.96    16712.98    272.04 o 
   5   3   1       81.09       89.66      7.51 o 
   6   3   1     3146.44     3056.44     49.57 o 
   7   3   1      112.55      112.07     10.93 o 
   8   3   1      486.34      473.82     18.24 o 
   9   3   1      874.97      847.40     23.22 o 
  10   3   1      102.44      122.48     15.95 o 
  11   3   1      494.84      486.75     27.76 o 
  12   3   1       86.85       73.51     12.50 o 
 -10   4   1      567.90      611.09     39.96 o 
  -9   4   1       52.36       72.22     35.19 o 
  -8   4   1     1130.47     1196.77     59.75 o 
  -7   4   1      132.28      128.40     14.67 o 
  -6   4   1     6252.11     6294.10    121.95 o 
  -5   4   1      449.38      486.44     29.69 o 
  -4   4   1     9692.00     9795.53    189.87 o 
  -3   4   1     2735.40     2612.32     45.18 o 
  -2   4   1     1102.06     1022.53     17.75 o 
  -1   4   1    12968.32    13987.40    257.31 o 
   0   4   1     1848.29     1916.28     28.63 o 
   1   4   1     7415.34     7710.28    176.33 o 
   2   4   1      888.14      986.90     28.24 o 
   3   4   1    15583.63    16096.96    609.95 o 
   4   4   1     1020.06     1052.19     15.87 o 
   5   4   1     1792.71     1760.67     33.16 o 
   6   4   1     2208.33     2141.80     31.50 o 
   7   4   1      138.77      139.75     10.18 o 
   8   4   1     1572.85     1527.07     39.17 o 
   9   4   1      203.92      200.00     11.05 o 
  10   4   1      284.45      320.03     46.05 o 
  11   4   1      354.90      335.13     15.87 o 
  12   4   1        5.48        4.76     10.07 o 
  -9   5   1      993.53     1024.39     36.22 o 
  -8   5   1      406.79      451.13     27.81 o 
  -7   5   1     1373.66     1474.18     38.52 o 
  -6   5   1     3062.42     3103.70     63.29 o 
  -5   5   1     3299.98     3364.27     63.69 o 
  -4   5   1     5102.55     5214.98     91.69 o 
  -3   5   1      929.36      947.47     19.95 o 
  -2   5   1    12374.70    13179.32    256.89 o 
  -1   5   1      140.48      129.81      7.12 o 
   0   5   1    13558.63    14197.97    262.78 o 
   1   5   1     1851.41     1776.82     33.36 o 
   2   5   1     2090.72     2116.66     26.51 o 
   3   5   1    10127.00    10707.23    281.38 o 
   4   5   1     1195.75     1266.22     38.52 o 
   5   5   1     2534.85     2515.58     36.50 o 
   6   5   1     3391.64     3373.20     63.82 o 
   7   5   1      275.06      286.85     14.41 o 
   8   5   1     2592.66     2392.97     39.97 o 
   9   5   1       28.17       30.62      7.83 o 
  10   5   1      296.97      285.69     22.78 o 
  11   5   1      155.25      156.53     12.24 o 
  12   5   1      449.18      473.49     19.37 o 
  -9   6   1      885.34      954.18     37.75 o 
  -8   6   1      305.41      316.07     22.29 o 
  -7   6   1     1987.15     2035.85     57.46 o 
  -6   6   1       45.41       19.05     20.77 o 
  -5   6   1     3448.63     3316.16     75.15 o 
  -4   6   1      195.34      189.03     31.89 o 
  -3   6   1     4189.78     4076.25     85.86 o 
  -2   6   1     2653.47     2687.23     43.55 o 
  -1   6   1     1037.37     1034.83     18.79 o 
   0   6   1     4675.70     4733.79     72.30 o 
   1   6   1      560.86      661.68     16.50 o 
   2   6   1     1077.36     1026.68     53.86 o 
   3   6   1     1014.92     1031.61     48.02 o 
   4   6   1      137.80      146.51      9.31 o 
   5   6   1     3281.73     3158.07    114.13 o 
   6   6   1     1015.75      990.26     27.88 o 
   7   6   1     4399.98     4330.06     88.15 o 
   8   6   1      959.59      942.65     23.92 o 
   9   6   1     1343.43     1277.36     25.96 o 
  10   6   1      279.84      293.79     21.56 o 
  11   6   1      137.14      166.52     20.97 o 
  12   6   1      561.62      541.13     26.97 o 
  -8   7   1     1002.75     1051.74     46.38 o 
  -7   7   1       69.67       77.39     19.32 o 
  -6   7   1      582.75      550.17     27.85 o 
  -5   7   1     1754.72     1685.44     55.44 o 
  -4   7   1       31.19       25.09     11.35 o 
  -3   7   1     2364.92     2376.30     43.40 o 
  -2   7   1      402.05      426.21     13.73 o 
  -1   7   1      233.47      266.48     19.25 o 
   0   7   1     3476.18     3532.48     94.94 o 
   1   7   1       81.45       83.95     14.30 o 
   2   7   1     2998.76     2910.61     90.36 o 
   3   7   1      580.75      539.00      9.73 o 
   4   7   1     2135.58     2122.19     65.07 o 
   5   7   1     2714.49     2718.76     75.22 o 
   6   7   1     2447.48     2348.31     70.59 o 
   7   7   1     2212.49     2104.56     68.37 o 
   8   7   1      101.97       79.39     21.72 o 
   9   7   1     1807.50     1820.94     61.55 o 
  10   7   1       32.86       34.52      8.26 o 
  11   7   1      999.62     1040.82     28.02 o 
  12   7   1       29.01       13.42     10.78 o 
  -7   8   1       32.12       22.45     13.67 o 
  -6   8   1      353.63      349.92     19.77 o 
  -5   8   1       63.45       73.46     12.55 o 
  -4   8   1      588.17      584.41     21.99 o 
  -3   8   1      797.51      787.92     21.24 o 
  -2   8   1       24.55       38.31     13.01 o 
  -1   8   1     1421.53     1366.95     25.79 o 
   0   8   1     1523.37     1553.87     38.12 o 
   1   8   1     1594.07     1493.08     34.83 o 
   2   8   1     2676.72     2532.53     42.71 o 
   3   8   1      976.35      958.36     29.92 o 
   4   8   1     4580.73     4497.44     77.92 o 
   5   8   1       76.29       84.32      7.93 o 
   6   8   1     6697.38     6834.72    185.20 o 
   7   8   1       52.85       66.21      9.52 o 
   8   8   1     4139.24     4068.06     91.10 o 
   9   8   1      669.44      629.54     18.08 o 
  10   8   1      997.98     1008.06     25.41 o 
  11   8   1      309.53      294.43     29.05 o 
  -7   9   1       29.04       24.55     14.75 o 
  -6   9   1      381.60      368.25     28.59 o 
  -5   9   1       14.65       10.98     10.70 o 
  -4   9   1     1348.31     1262.04     38.04 o 
  -3   9   1      593.08      538.24     20.03 o 
  -2   9   1      814.33      741.62     25.03 o 
  -1   9   1     1935.93     1905.03     41.89 o 
   0   9   1      505.43      504.78     21.63 o 
   1   9   1     7620.49     7661.90    217.75 o 
   2   9   1        0.86        6.57      5.94 o 
   3   9   1     5382.46     5281.74    112.57 o 
   4   9   1       25.76       31.00      7.69 o 
   5   9   1     3574.92     3568.46     76.07 o 
   6   9   1     1633.33     1515.90     34.58 o 
   7   9   1     2381.96     2368.12     46.96 o 
   8   9   1     1555.78     1445.77     34.39 o 
   9   9   1       59.87       80.51     15.95 o 
  10   9   1      508.54      491.95     19.82 o 
  11   9   1        3.93       15.08      7.07 o 
  -6  10   1      310.14      330.50     23.83 o 
  -5  10   1      179.06      186.53     17.72 o 
  -4  10   1      518.21      523.08     21.96 o 
  -3  10   1      529.42      512.37     34.97 o 
  -2  10   1     2556.22     2551.96     58.33 o 
  -1  10   1      105.29      120.94     15.21 o 
   0  10   1     5499.43     5709.49    149.56 o 
   1  10   1     1321.70     1335.82     39.59 o 
   2  10   1     5598.52     5486.05    103.89 o 
   3  10   1      572.56      576.62     12.93 o 
   4  10   1      696.21      654.75     14.95 o 
   5  10   1     1804.96     1815.46     38.41 o 
   6  10   1       90.51      105.82     10.72 o 
   7  10   1     1362.03     1324.82     55.72 o 
   8  10   1      302.92      277.87     38.12 o 
   9  10   1      464.96      345.41    251.11 o 
  10  10   1       40.77       52.38      7.25 o 
  11  10   1      109.96      137.85     13.78 o 
  -5  11   1     1304.57     1270.85     48.14 o 
  -4  11   1        0.49        9.99     13.88 o 
  -3  11   1     2079.69     2061.98     55.92 o 
  -2  11   1      339.77      346.20     34.09 o 
  -1  11   1     1273.29     1265.07     64.15 o 
   0  11   1      909.62      914.25     51.69 o 
   1  11   1     1479.08     1398.50     59.02 o 
   2  11   1     1412.81     1436.51     41.24 o 
   3  11   1      587.80      574.05     24.46 o 
   4  11   1      550.32      537.80     14.61 o 
   5  11   1       66.53       56.75      7.20 o 
   6  11   1      969.52      935.60     25.73 o 
   7  11   1       91.44       90.17     14.48 o 
   9  11   1      336.24      338.35     25.29 o 
  10  11   1        4.04        1.83     13.20 o 
  -4  12   1      407.74      410.05     39.40 o 
  -3  12   1      388.26      393.79     47.66 o 
  -2  12   1      220.20      240.84     24.56 o 
  -1  12   1     1982.94     1865.89     61.22 o 
   0  12   1      205.01      211.52     20.90 o 
   1  12   1     1350.10     1327.75     41.79 o 
   2  12   1       61.20       67.84     17.97 o 
   3  12   1      603.63      602.66     18.32 o 
   4  12   1      373.01      361.08     15.22 o 
   5  12   1      174.15      165.20      9.85 o 
   6  12   1      372.52      373.37     10.71 o 
   7  12   1        4.16        9.50      5.23 o 
   8  12   1      152.97        0.00      7.70 o 
  -2  13   1      667.94      638.22     35.19 o 
  -1  13   1      217.75      225.81     21.99 o 
   0  13   1      789.04      724.00     31.89 o 
   1  13   1      130.02      131.74     13.38 o 
   2  13   1        3.87        2.04      5.97 o 
   3  13   1      440.20      469.77     16.96 o 
   4  13   1        0.77        2.27      7.55 o 
   5  13   1      200.33      202.47     10.51 o 
   6  13   1       75.88       87.92      7.47 o 
   7  13   1        0.81        1.35      5.20 o 
   8  13   1      272.77      183.30     94.94 o 
  -1  14   1       15.50       33.36     27.86 o 
   0  14   1      415.94      364.75     25.66 o 
   1  14   1        0.71       -8.06     12.46 o 
   2  14   1      106.50       96.24     13.38 o 
   3  14   1      257.78      260.92     10.35 o 
   4  14   1        2.18        1.27      4.74 o 
   5  14   1      170.17      202.06     22.05 o 
   6  14   1       63.05       64.19      6.54 o 
   7  14   1      270.24      279.15     20.13 o 
   8  14   1       97.88       32.37     21.57 o 
   2  15   1      316.61      298.10     29.27 o 
   3  15   1       25.38       26.54     11.44 o 
   4  15   1      287.85      286.47     16.21 o 
   5  15   1      240.84      219.64     15.84 o 
  -6 -14   2      363.09      343.60     23.64 o 
  -5 -14   2        1.62       -3.66     11.79 o 
  -4 -14   2      168.72      150.96     31.89 o 
  -3 -14   2      145.50      161.72     17.32 o 
  -2 -14   2      260.15      264.92     26.77 o 
  -1 -14   2      547.05      585.73     43.44 o 
  -8 -13   2        1.58       -0.49      8.88 o 
  -7 -13   2       67.30       71.78     22.57 o 
  -6 -13   2      365.65      348.17     46.56 o 
  -5 -13   2      258.35      268.97     28.04 o 
  -4 -13   2     1291.71     1353.36     39.29 o 
  -3 -13   2        2.33        8.77     11.10 o 
  -2 -13   2     1299.65     1367.44     39.71 o 
  -1 -13   2      222.41      255.07     40.87 o 
   0 -13   2      965.88      914.62     44.72 o 
   1 -13   2      334.26      326.62     31.16 o 
  -8 -12   2      143.42      116.57     23.09 o 
  -7 -12   2      544.38      502.22     36.29 o 
  -6 -12   2      114.59       90.01     13.82 o 
  -5 -12   2     2054.64     1860.83    175.64 o 
  -4 -12   2      695.14      702.20     20.08 o 
  -3 -12   2      873.92      869.52     42.34 o 
  -2 -12   2      759.74      715.64     22.02 o 
  -1 -12   2      234.77      239.90     16.63 o 
   0 -12   2     1625.18     1648.15     83.21 o 
   1 -12   2      239.76      268.70     45.46 o 
   2 -12   2     1055.29      969.61     73.32 o 
   3 -12   2        1.84      -10.63     33.73 o 
 -10 -11   2      284.95      272.74     34.83 o 
  -9 -11   2      127.94      149.20     15.40 o 
  -7 -11   2      544.33      566.37     36.66 o 
  -6 -11   2      684.60      651.78     67.08 o 
  -5 -11   2     1872.69     1809.42     67.49 o 
  -4 -11   2      790.34      777.16     39.92 o 
  -3 -11   2     2821.69     2785.53     92.56 o 
  -2 -11   2        8.01        7.18      4.37 o 
  -1 -11   2     1323.41     1277.92     45.82 o 
   0 -11   2       55.96       55.72     16.50 o 
   1 -11   2      956.43      992.33     41.79 o 
   2 -11   2       11.42       -4.40     14.66 o 
   3 -11   2      374.26      378.31     31.16 o 
   4 -11   2      375.56      410.57     34.09 o 
 -10 -10   2      297.49      323.89     18.48 o 
  -9 -10   2      168.32      140.32     99.16 o 
  -8 -10   2     1009.30     1021.66     49.85 o 
  -7 -10   2      118.25      117.67     39.22 o 
  -6 -10   2     1525.01     1511.41     58.65 o 
  -5 -10   2      197.37      125.57     79.55 o 
  -4 -10   2     1507.69     1493.28     29.18 o 
  -3 -10   2      140.99      133.12     10.27 o 
  -2 -10   2     2072.48     2055.34     44.52 o 
  -1 -10   2     1113.41     1112.30     46.92 o 
   0 -10   2      551.59      638.22     46.19 o 
   1 -10   2      735.68      736.09     52.79 o 
   2 -10   2      157.73      183.66     21.63 o 
   3 -10   2      571.63      575.90     33.36 o 
   4 -10   2       32.28       43.02     13.61 o 
   5 -10   2      487.98      472.82     25.52 o 
 -11  -9   2      649.34      657.38     27.85 o 
 -10  -9   2       39.77       43.34     16.47 o 
  -9  -9   2     1165.38     1214.08     32.25 o 
  -8  -9   2       14.80        8.81      8.71 o 
  -7  -9   2     1290.14     1229.84     28.61 o 
  -6  -9   2      160.81      178.89     43.62 o 
  -5  -9   2     2206.77     2137.90    106.31 o 
  -4  -9   2     1427.44     1424.19     49.85 o 
  -3  -9   2     1477.10     1474.17     25.87 o 
  -2  -9   2     5396.34     5369.30     83.90 o 
  -1  -9   2      122.77      149.51     19.43 o 
   0  -9   2     2212.77     2208.65     62.32 o 
   1  -9   2      402.60      375.01     23.83 o 
   2  -9   2      591.22      581.03     50.22 o 
   3  -9   2      470.83      470.19     24.66 o 
   4  -9   2       42.41       52.73     23.07 o 
   5  -9   2      522.32      482.49     28.72 o 
   6  -9   2       49.64       49.07     18.81 o 
 -11  -8   2       53.56       55.85     13.02 o 
 -10  -8   2     1024.15     1020.61     50.95 o 
  -9  -8   2      365.87      378.75     30.43 o 
  -8  -8   2     1062.90     1022.64     36.11 o 
  -7  -8   2     1631.52     1668.73     76.62 o 
  -6  -8   2      377.51      391.36     24.56 o 
  -5  -8   2     3933.41     3708.69    114.37 o 
  -4  -8   2        9.25       11.39      7.71 o 
  -3  -8   2     3925.40     3857.83     58.28 o 
  -2  -8   2      156.10      153.23     10.28 o 
  -1  -8   2     1312.04     1251.87     37.02 o 
   0  -8   2      774.15      813.44     28.59 o 
   1  -8   2      404.93      381.61     21.99 o 
   2  -8   2     1126.68     1078.62     27.21 o 
   3  -8   2      421.36      410.38     22.12 o 
   4  -8   2       35.40       32.57     13.23 o 
   5  -8   2      783.39      823.99     42.97 o 
   6  -8   2       25.09       27.66     15.89 o 
   7  -8   2      858.39      835.88     38.62 o 
 -11  -7   2      403.14      386.77     21.09 o 
 -10  -7   2      808.61      788.90     23.93 o 
  -9  -7   2      184.37      190.69     29.51 o 
  -8  -7   2     1476.32     1476.77     34.50 o 
  -7  -7   2      102.18      136.32     16.06 o 
  -6  -7   2      954.34      908.94     23.15 o 
  -5  -7   2     1177.12     1104.24     20.80 o 
  -4  -7   2       45.40       53.24      5.29 o 
  -3  -7   2     1482.37     1530.77     27.49 o 
  -2  -7   2        4.01        5.83      4.15 o 
  -1  -7   2      468.27      446.49     18.70 o 
   0  -7   2     3460.60     3581.49     84.68 o 
   1  -7   2       43.03       21.99     10.63 o 
   2  -7   2     4925.43     4992.15     89.94 o 
   3  -7   2      338.91      339.35     18.33 o 
   4  -7   2      658.45      668.02     20.69 o 
   5  -7   2       10.46       17.23     12.13 o 
   6  -7   2     1615.25     1597.26     46.52 o 
   7  -7   2      594.43      572.65     43.17 o 
   8  -7   2      659.74      681.26     29.89 o 
 -11  -6   2      512.07      552.62     91.63 o 
 -10  -6   2       86.43       83.88     10.24 o 
  -9  -6   2      345.82      317.37     18.04 o 
  -8  -6   2     1311.41     1292.33     37.34 o 
  -7  -6   2        2.12        3.68      8.36 o 
  -6  -6   2      127.88      132.22     22.18 o 
  -5  -6   2      437.39      471.38     12.43 o 
  -4  -6   2      314.06      296.14     11.51 o 
  -3  -6   2      752.08      716.27     18.15 o 
  -2  -6   2     1329.45     1498.98     57.74 o 
  -1  -6   2     4140.35     4151.16     93.11 o 
   0  -6   2      387.43      415.70     17.60 o 
   1  -6   2     7917.01     7695.25    190.62 o 
   2  -6   2     1144.45     1059.75     32.44 o 
   3  -6   2     6340.85     6414.93    116.77 o 
   4  -6   2     2580.40     2329.60     50.40 o 
   5  -6   2      703.16      666.22     24.95 o 
   6  -6   2     2350.60     2279.48     58.32 o 
   7  -6   2      232.21      201.49     25.84 o 
   8  -6   2     1643.37     1651.44     40.33 o 
 -11  -5   2      161.32      175.69     27.68 o 
 -10  -5   2        1.32        6.25      8.96 o 
  -9  -5   2      206.40      201.85     12.93 o 
  -8  -5   2      444.58      459.97     26.03 o 
  -7  -5   2       12.57       23.90     12.24 o 
  -6  -5   2      591.03      521.64     15.54 o 
  -5  -5   2      582.76      605.65     16.75 o 
  -4  -5   2     9330.74     9519.39    236.22 o 
  -3  -5   2      332.47      254.79     26.25 o 
  -2  -5   2     4340.84     4226.25    244.69 o 
  -1  -5   2     3171.29     3148.99     45.40 o 
   0  -5   2    12348.69    12566.37    353.02 o 
   1  -5   2    12517.03    13105.32    256.72 o 
   2  -5   2     5755.78     5881.30    132.34 o 
   3  -5   2     7248.87     7173.08    127.01 o 
   4  -5   2       84.94       81.74     12.94 o 
   5  -5   2     2403.41     2331.38     51.16 o 
   6  -5   2      117.09       90.99     12.52 o 
   7  -5   2     2229.05     2273.15     50.33 o 
   8  -5   2      308.16      339.47     16.61 o 
   9  -5   2      864.71      863.81     26.14 o 
 -12  -4   2       38.61       39.64     13.23 o 
 -11  -4   2      116.65      138.32     14.92 o 
 -10  -4   2      163.57      160.94     17.52 o 
  -9  -4   2      168.14      180.72     13.08 o 
  -8  -4   2      145.66      147.85     10.48 o 
  -7  -4   2     4278.17     4362.90     89.82 o 
  -6  -4   2      970.64      907.95     20.95 o 
  -5  -4   2     4243.50     4131.99     75.03 o 
  -4  -4   2     8658.69     9124.21    143.85 o 
  -3  -4   2     3701.50     3304.49    137.50 o 
  -2  -4   2     5191.30     4606.20    137.93 o 
  -1  -4   2     1299.36     1190.08     29.51 o 
   0  -4   2    22026.52    22635.60    680.37 o 
   1  -4   2      203.48      244.29     13.38 o 
   2  -4   2    17077.07    17902.06    363.39 o 
   3  -4   2      487.65      445.45     15.58 o 
   4  -4   2     6503.17     6101.47    113.15 o 
   5  -4   2     2368.13     2346.32     43.27 o 
   6  -4   2     1929.38     1908.95     45.96 o 
   7  -4   2      603.88      631.25     26.04 o 
   8  -4   2      341.08      365.08     18.02 o 
   9  -4   2      478.29      481.98     25.31 o 
 -11  -3   2        0.25        5.00      8.90 o 
 -10  -3   2     1138.02     1145.97     33.95 o 
  -9  -3   2        2.89        0.53      9.76 o 
  -8  -3   2      592.19      571.53     27.14 o 
  -7  -3   2     5050.61     4958.63     76.07 o 
  -6  -3   2     1649.65     1644.63     36.63 o 
  -5  -3   2     8828.98     8419.37    149.19 o 
  -4  -3   2      890.24      906.29     27.13 o 
  -3  -3   2    17890.01    18188.63    308.37 o 
  -2  -3   2      161.82      182.31      7.56 o 
  -1  -3   2    20594.59    21467.56   1312.36 o 
   0  -3   2      961.33     1029.36     24.56 o 
   1  -3   2    23538.91    25076.85    552.37 o 
   2  -3   2     4202.04     4030.16     76.80 o 
   3  -3   2     8023.38     8078.98    136.45 o 
   4  -3   2     2962.57     2861.86     50.00 o 
   5  -3   2      143.99      140.74      9.81 o 
   6  -3   2      912.23      871.75     25.18 o 
   7  -3   2      170.23      117.28     22.30 o 
   8  -3   2      244.79      267.31     14.49 o 
   9  -3   2      172.50      157.03     13.97 o 
  10  -3   2       71.03       61.56     12.13 o 
 -11  -2   2      412.10      427.52     21.66 o 
 -10  -2   2     1235.10     1231.86     29.27 o 
  -9  -2   2     1260.43     1216.84     52.15 o 
  -8  -2   2     1284.58     1274.48     31.80 o 
  -7  -2   2        8.90       11.24      9.01 o 
  -6  -2   2     9290.35     9190.10    173.90 o 
  -5  -2   2      700.98      703.83     26.76 o 
  -4  -2   2     9945.28     9615.77    242.68 o 
  -3  -2   2     1683.89     1545.50     39.59 o 
  -2  -2   2     4620.12     4624.32     81.10 o 
  -1  -2   2       53.66       62.81      2.86 o 
   0  -2   2     2117.47        4.03      1.83 o 
   1  -2   2     1928.40     1845.73     29.32 o 
   2  -2   2     3962.72     4097.79     69.83 o 
   3  -2   2     7100.82     6943.94    116.00 o 
   4  -2   2        5.17        4.77      8.66 o 
   5  -2   2     1511.22     1385.56     24.59 o 
   6  -2   2      833.11      854.21     20.35 o 
   7  -2   2        7.35        9.35      6.96 o 
   8  -2   2      886.49      908.27     20.72 o 
   9  -2   2       94.84      124.56     12.11 o 
  10  -2   2      372.11      357.71     51.50 o 
 -11  -1   2      741.82      737.79     29.15 o 
 -10  -1   2       11.49       15.01     14.22 o 
  -9  -1   2     2487.95     2465.19    101.54 o 
  -8  -1   2        5.73       -3.51     11.53 o 
  -7  -1   2     2101.51     2078.14     78.81 o 
  -6  -1   2     3450.04     3302.16    103.38 o 
  -5  -1   2     7592.10     7985.95    222.15 o 
  -3  -1   2     7626.75     7532.86    176.33 o 
  -2  -1   2      690.73      620.15     26.58 o 
  -1  -1   2      507.45      481.87     23.28 o 
   0  -1   2    19257.66    18707.70    495.98 o 
   1  -1   2     2973.92     3086.80     57.07 o 
   2  -1   2    12742.61    13571.61    199.05 o 
   3  -1   2     2418.10     2518.78     38.39 o 
   4  -1   2      215.40      251.56    139.30 o 
   5  -1   2     1445.04     1412.30     22.28 o 
   6  -1   2      828.49      802.84     16.43 o 
   7  -1   2      664.97      646.86     17.11 o 
   8  -1   2     2188.70     2209.39     46.31 o 
   9  -1   2      135.10      143.77     23.86 o 
  10  -1   2      980.78      986.46     35.44 o 
  11  -1   2       20.13       25.74     14.15 o 
 -11   0   2      158.35      113.87     36.29 o 
 -10   0   2      825.16      841.63     67.82 o 
  -9   0   2      466.62      405.40    230.40 o 
  -8   0   2     1844.68     1761.42     76.98 o 
  -7   0   2     2091.85     1956.44     53.52 o 
  -6   0   2     1037.74      987.20     31.53 o 
  -5   0   2    10464.22    10573.64    274.57 o 
  -4   0   2     1026.50     1000.76     26.76 o 
  -3   0   2     5065.85     4849.86    104.84 o 
  -1   0   2     7020.08     7236.39    170.28 o 
   0   0   2     7845.03     7782.09    121.05 o 
   1   0   2     5145.14     5661.02     56.02 o 
   2   0   2     5348.75     5799.90     69.95 o 
   3   0   2    10510.86    11142.17    156.52 o 
   4   0   2     3455.65     3452.21     46.33 o 
   5   0   2     7961.15     7850.07    113.11 o 
   6   0   2      166.01      197.52      8.83 o 
   7   0   2     4199.77     4115.51     69.14 o 
   8   0   2     1054.96      954.04     35.03 o 
   9   0   2     1390.84     1377.24     43.26 o 
  10   0   2      415.76      396.53     37.02 o 
  11   0   2      432.01      490.85     43.62 o 
 -11   1   2      325.80      406.01     29.33 o 
 -10   1   2      951.86      951.14     31.80 o 
  -9   1   2      126.07      129.04     19.06 o 
  -8   1   2     1445.88     1408.77     68.55 o 
  -7   1   2      248.34      222.15     19.06 o 
  -6   1   2     4590.85     4539.73    112.54 o 
  -5   1   2     1195.02     1194.69     31.89 o 
  -4   1   2      395.24      411.30     16.86 o 
  -3   1   2     6179.71     6368.60    142.97 o 
  -2   1   2    17134.73    18498.38    520.18 o 
  -1   1   2     8209.52     8470.21    190.62 o 
   0   1   2    14157.83    15225.92    379.04 o 
   1   1   2      697.45      761.36     17.05 o 
   2   1   2     2346.95     2338.12     23.30 o 
   3   1   2      216.90      233.74      8.19 o 
   4   1   2    14268.67    15101.41    239.24 o 
   5   1   2       40.91       83.25      7.06 o 
   6   1   2     3091.04     3105.63     44.51 o 
   7   1   2     2730.50     2823.94     58.06 o 
   8   1   2     1066.18     1079.36     48.39 o 
   9   1   2     1271.69     1394.33     34.64 o 
  10   1   2      225.47      248.93     21.61 o 
  11   1   2      864.23      926.30     30.68 o 
 -11   2   2      697.91      728.28     46.01 o 
 -10   2   2      142.25       92.01     36.66 o 
  -9   2   2      513.73      488.65     29.69 o 
  -8   2   2      988.32      958.61     57.55 o 
  -7   2   2       36.44       37.02     13.93 o 
  -6   2   2     1329.65     1343.15     58.29 o 
  -5   2   2        2.24       14.23      8.06 o 
  -4   2   2     3681.72     3892.34     66.63 o 
  -3   2   2    12227.10    12662.96    327.17 o 
  -2   2   2     3792.07     3929.82     62.47 o 
  -1   2   2      388.61      387.15      9.84 o 
   0   2   2     4437.83     4753.83     96.78 o 
   1   2   2     1383.18     1383.04    159.10 o 
   2   2   2      851.00      949.64     18.62 o 
   3   2   2    10903.87    11645.86    173.18 o 
   4   2   2     8622.94     8951.90    125.38 o 
   5   2   2     5525.90     5571.35     88.20 o 
   6   2   2     6330.59     6365.64    122.75 o 
   7   2   2      400.81      416.66     14.85 o 
   8   2   2     4958.40     4949.33    112.61 o 
   9   2   2      204.54      233.32     24.01 o 
  10   2   2     1321.72     1379.85     41.21 o 
  11   2   2      188.52      184.37     15.98 o 
 -10   3   2       28.36       17.96     18.33 o 
  -9   3   2      309.89      320.39     25.66 o 
  -8   3   2      128.60      115.47     32.99 o 
  -7   3   2       91.76      113.23     19.25 o 
  -6   3   2      317.92      326.11     15.75 o 
  -5   3   2      127.18      152.66     14.32 o 
  -4   3   2     2055.66     2081.45     38.48 o 
  -3   3   2      107.48       89.89      6.98 o 
  -2   3   2     9070.25     9265.50    159.99 o 
  -1   3   2      184.51      157.29      6.78 o 
   0   3   2     7513.63     8328.91    132.15 o 
   1   3   2    76547.89    77063.59   2363.18 o 
   2   3   2    20614.19    23404.68    541.39 o 
   3   3   2     6166.68     6018.24     95.84 o 
   4   3   2      141.51      139.90      8.18 o 
   5   3   2    11900.74    11818.28    244.33 o 
   6   3   2      171.27      196.57     23.64 o 
   7   3   2     6152.93     6059.41    107.97 o 
   8   3   2     1332.60     1337.49     36.45 o 
   9   3   2      774.52      797.48     26.03 o 
  10   3   2      847.30      864.03     31.53 o 
  11   3   2      135.10      117.31     27.49 o 
  12   3   2      330.34      356.21     23.64 o 
 -10   4   2       90.22       66.72     21.63 o 
  -9   4   2      174.20      188.42     23.46 o 
  -8   4   2      103.22       83.38     25.35 o 
  -7   4   2     1187.19     1231.90     31.62 o 
  -6   4   2     1078.51     1156.24     30.32 o 
  -5   4   2     1706.88     1704.62     40.29 o 
  -4   4   2     1693.10     1691.41     35.59 o 
  -3   4   2     6525.81     6555.60    108.09 o 
  -2   4   2    12326.61    12203.95    219.68 o 
  -1   4   2     1273.25     1283.00     44.72 o 
   0   4   2    15260.31    16407.98    319.48 o 
   1   4   2    14055.22    16028.69    299.05 o 
   2   4   2    30532.96    30320.23   2492.20 o 
   3   4   2      584.37      586.40      9.60 o 
   4   4   2    17457.40    17846.45    299.48 o 
   5   4   2     6275.62     6703.40     82.34 o 
   6   4   2     4992.84     4911.93     87.50 o 
   7   4   2     4297.39     4227.53     91.39 o 
   8   4   2      100.29      109.88     12.81 o 
   9   4   2     2194.50     2085.39     37.53 o 
  10   4   2       22.57       20.26      7.20 o 
  11   4   2      327.55      313.74     13.46 o 
  12   4   2      120.95      105.89     20.33 o 
  -9   5   2      107.10       95.68     39.59 o 
  -8   5   2      734.00      774.13     28.28 o 
  -7   5   2     1299.81     1355.23     36.45 o 
  -6   5   2      396.33      396.52     23.44 o 
  -5   5   2     5626.10     5810.32    111.17 o 
  -4   5   2       40.91       37.55      8.87 o 
  -3   5   2     8075.24     8021.97    141.14 o 
  -2   5   2     2195.02     2232.50     34.86 o 
  -1   5   2    24363.40    27058.31    619.20 o 
   0   5   2     4436.05     4364.99     63.25 o 
   1   5   2    17841.43    19698.35    392.17 o 
   2   5   2    17207.29    18764.35    308.13 o 
   3   5   2    11875.60    13089.03    208.48 o 
   4   5   2     9571.78     9924.41    295.25 o 
   5   5   2      874.72      926.34     19.69 o 
   6   5   2     3142.74     3134.74     38.48 o 
   7   5   2     1038.57     1059.22     18.17 o 
   8   5   2     1008.19      958.23     19.90 o 
   9   5   2      953.42      895.75     17.93 o 
  10   5   2       37.77       22.75      6.48 o 
  11   5   2      136.20      128.92     21.14 o 
  12   5   2      157.32      145.63     12.49 o 
  -9   6   2       89.71       90.48     21.83 o 
  -8   6   2     1142.67     1140.05     37.02 o 
  -7   6   2       89.83       92.48     15.97 o 
  -6   6   2     3159.49     3200.93     67.46 o 
  -5   6   2      747.29      771.61     29.83 o 
  -4   6   2     6681.52     6652.96    135.10 o 
  -3   6   2     3512.89     3473.19     93.11 o 
  -2   6   2     5776.55     5733.69    101.45 o 
  -1   6   2    12090.91    12885.14    242.23 o 
   0   6   2     1832.25     1841.15     30.63 o 
   1   6   2    13668.43    14681.69    281.44 o 
   2   6   2     1766.74     2044.17     35.74 o 
   3   6   2     5538.32     5768.60    202.35 o 
   4   6   2      607.91      634.04     15.21 o 
   5   6   2      465.10      434.67     12.07 o 
   6   6   2      810.58      779.94     20.52 o 
   7   6   2        2.82       21.14     14.23 o 
   8   6   2     1226.55     1218.60     20.86 o 
   9   6   2      290.66      297.89     11.11 o 
  10   6   2       66.19       73.29      9.05 o 
  11   6   2      356.34      349.93     16.13 o 
  12   6   2        0.82       16.69     10.45 o 
  -8   7   2      242.88      241.18     26.94 o 
  -7   7   2     1570.95     1541.44     43.32 o 
  -6   7   2     1579.84     1605.80     41.09 o 
  -5   7   2      820.96      827.36     61.95 o 
  -4   7   2     4073.97     4059.09    101.36 o 
  -3   7   2      454.93      438.41     19.82 o 
  -2   7   2     3844.76     3907.06     65.19 o 
  -1   7   2        5.03       12.10      5.44 o 
   0   7   2     5388.13     5465.31     97.82 o 
   1   7   2     2964.59     2961.97     60.12 o 
   2   7   2      680.20      618.97     14.64 o 
   3   7   2     1024.89     1006.64     32.66 o 
   4   7   2      256.38      270.30     12.65 o 
   5   7   2      248.34      266.72     12.82 o 
   6   7   2      461.65      456.86     13.68 o 
   7   7   2      411.47      428.56     21.16 o 
   8   7   2      669.41      654.88     16.49 o 
   9   7   2        6.94       11.89      6.97 o 
  10   7   2      604.81      592.09     17.87 o 
  11   7   2      262.58      259.57     14.81 o 
  12   7   2      445.89      480.54     20.16 o 
  -8   8   2      186.62      190.54     30.43 o 
  -7   8   2      941.36      948.20     53.73 o 
  -6   8   2        9.70       10.00     14.82 o 
  -5   8   2     2241.93     2221.09     54.44 o 
  -4   8   2      132.04      118.18     26.94 o 
  -3   8   2     1433.29     1414.15     30.70 o 
  -2   8   2      138.74      133.21      9.98 o 
  -1   8   2      145.39      146.64      8.68 o 
   0   8   2      261.09      287.31     11.60 o 
   1   8   2        0.38        8.06      5.87 o 
   2   8   2     1580.21     1489.77     85.23 o 
   3   8   2      983.39      949.87     19.51 o 
   4   8   2      251.80      257.90      9.15 o 
   5   8   2     1383.23     1331.92     27.22 o 
   6   8   2      129.85      117.19     10.96 o 
   7   8   2     1554.04     1555.53     29.32 o 
   8   8   2      708.11      698.72     21.38 o 
   9   8   2     1043.81     1049.87     24.38 o 
  10   8   2      563.11      547.18     17.79 o 
  11   8   2      127.13      142.48     14.85 o 
  -7   9   2       29.09       12.46     16.33 o 
  -6   9   2      580.97      567.09     26.45 o 
  -5   9   2      476.32      451.69     25.89 o 
  -4   9   2      219.19      204.40     15.49 o 
  -3   9   2      923.02      894.69     23.69 o 
  -2   9   2      270.79      255.31     13.01 o 
  -1   9   2      484.58      505.79     15.42 o 
   0   9   2     1852.60     1830.22     59.02 o 
   1   9   2      151.99      173.39     20.53 o 
   2   9   2     4275.45     4211.34     76.39 o 
   3   9   2        2.32        9.15      4.55 o 
   4   9   2     3567.24     3603.54     56.02 o 
   5   9   2     1692.43     1697.48     90.91 o 
   6   9   2      557.83      545.87     14.18 o 
   7   9   2     1515.28     1519.37     58.84 o 
   8   9   2      327.39      335.79     15.25 o 
   9   9   2     1087.89     1068.46     21.88 o 
  10   9   2      112.25      113.72     13.16 o 
  11   9   2      466.44      472.29     17.92 o 
  -6  10   2      359.16      349.29     28.02 o 
  -5  10   2        3.27       23.56     12.03 o 
  -4  10   2      955.10      954.40     34.38 o 
  -3  10   2      819.46      809.09     24.19 o 
  -2  10   2       47.65       46.30     12.40 o 
  -1  10   2     1062.15      993.28     27.93 o 
   0  10   2      503.57      526.41     22.73 o 
   1  10   2     1305.09     1315.66     35.92 o 
   2  10   2     1438.78     1467.29     41.97 o 
   3  10   2     1655.92     1662.68     46.20 o 
   4  10   2     1506.60     1424.56     24.86 o 
   5  10   2       45.45       40.46      6.87 o 
   6  10   2     3332.09     3255.62     81.38 o 
   7  10   2       10.02       15.40     12.46 o 
   8  10   2     2434.57     2372.70     59.13 o 
   9  10   2      254.09      243.78     24.93 o 
  10  10   2      644.38      594.01     14.46 o 
  11  10   2      103.34       98.11      9.04 o 
  -5  11   2        1.53        9.80     11.89 o 
  -4  11   2      182.09      202.62     16.27 o 
  -3  11   2      216.60      205.09     16.84 o 
  -2  11   2      597.24      613.90     30.61 o 
  -1  11   2     1456.70     1488.01     46.56 o 
   0  11   2      884.96      897.02     31.89 o 
   1  11   2     3539.77     3574.16     90.91 o 
   2  11   2      100.60       79.04     12.28 o 
   3  11   2     3542.89     3449.16    123.64 o 
   4  11   2        6.68        8.48      7.78 o 
   5  11   2     3272.55     3088.85     48.38 o 
   6  11   2      713.45      697.37     20.96 o 
   7  11   2     1258.34     1236.11     57.19 o 
   8  11   2      235.33      239.01     20.16 o 
   9  11   2       50.60       55.35     18.70 o 
  10  11   2      263.40      225.07     11.77 o 
  -4  12   2      160.22      179.26     17.75 o 
  -3  12   2      379.24      360.33     24.29 o 
  -2  12   2     1575.67     1591.79     46.67 o 
  -1  12   2        5.97       14.66     24.56 o 
   0  12   2     3405.18     3378.04    121.34 o 
   1  12   2      221.46      198.69     29.69 o 
   2  12   2     1679.94     1751.85     39.46 o 
   3  12   2     1357.98     1402.95     35.78 o 
   4  12   2      635.14      642.05     19.22 o 
   5  12   2     1356.75     1340.31     26.76 o 
   6  12   2      105.90      115.78      7.04 o 
   7  12   2      561.90      525.66     12.82 o 
   8  12   2       20.90       18.24      6.16 o 
  -3  13   2      775.63      800.54     35.84 o 
  -2  13   2      203.41      198.32     23.46 o 
  -1  13   2      461.79      495.62     28.59 o 
   0  13   2      983.71      998.93     37.76 o 
   1  13   2      624.72      623.84     29.33 o 
   2  13   2      761.63      811.13     45.09 o 
   3  13   2        4.95        2.46      5.47 o 
   4  13   2      885.91      861.12     18.04 o 
   5  13   2        7.76       14.43      6.34 o 
   6  13   2      611.63      583.21     13.59 o 
   7  13   2       32.17       24.97      6.10 o 
   8  13   2       86.26       78.63      7.70 o 
   9  13   2      142.18      147.73     10.63 o 
  -1  14   2      300.87      343.85     24.19 o 
   0  14   2       48.34       33.73     25.29 o 
   1  14   2     1055.68     1025.33     55.72 o 
   2  14   2       66.18       53.28     13.74 o 
   3  14   2      348.39      366.69     24.08 o 
   4  14   2      177.86      176.45      9.29 o 
   5  14   2      181.61      171.47     12.20 o 
   6  14   2      213.95      205.38      8.32 o 
   7  14   2        7.70        4.47      5.49 o 
   8  14   2      100.29       93.34      8.61 o 
   1  15   2      272.00      243.41     21.26 o 
   2  15   2      137.95      166.02     18.15 o 
   3  15   2      238.30      239.41     37.21 o 
   4  15   2        3.17        0.55      9.98 o 
   5  15   2      100.64      100.03      9.26 o 
   6  15   2       33.84       36.74      5.89 o 
  -4 -14   3        7.34       28.96     45.82 o 
  -3 -14   3      291.56      278.60     64.88 o 
  -7 -13   3       38.84       30.66     13.77 o 
  -6 -13   3      197.11      177.90     17.20 o 
  -5 -13   3      157.99      151.03     17.26 o 
  -4 -13   3      119.04      120.69     18.53 o 
  -3 -13   3      200.96      224.44     55.35 o 
  -2 -13   3        1.93       -5.74     12.05 o 
  -1 -13   3      335.39      380.68     53.52 o 
   0 -13   3       70.91       43.23     21.99 o 
  -8 -12   3      232.05      261.37     31.16 o 
  -7 -12   3      146.62      160.56     28.59 o 
  -6 -12   3      233.51      261.56     18.51 o 
  -5 -12   3        5.31       -2.44     10.49 o 
  -4 -12   3      820.32      805.75     41.61 o 
  -3 -12   3      116.68      133.74     16.13 o 
  -2 -12   3      663.50      668.59     27.30 o 
  -1 -12   3     1303.31     1302.64     38.61 o 
   0 -12   3        3.83        5.13     15.03 o 
   1 -12   3      950.03     1001.86     46.92 o 
   2 -12   3      107.11      101.18     24.93 o 
  -8 -11   3       83.91       59.75     39.22 o 
  -7 -11   3      561.92      550.60     38.86 o 
  -6 -11   3      116.48      138.57     45.82 o 
  -5 -11   3      149.02      181.74     16.59 o 
  -4 -11   3     1220.14     1262.96     41.42 o 
  -3 -11   3       91.02       89.75      3.21 o 
  -2 -11   3     1587.87     1523.63     27.53 o 
  -1 -11   3      177.76      173.72      8.44 o 
   0 -11   3     1313.97     1371.74     75.15 o 
   1 -11   3      549.97      589.46     57.19 o 
   2 -11   3      928.85      948.71     45.82 o 
   3 -11   3     1048.01     1041.09     50.95 o 
   4 -11   3      262.32      230.95     31.53 o 
 -10 -10   3       84.20      130.56     38.49 o 
  -9 -10   3      284.08      303.90     18.33 o 
  -8 -10   3       37.79       35.19      9.90 o 
  -7 -10   3     1172.61     1159.49     83.58 o 
  -6 -10   3       10.29       52.05     21.99 o 
  -5 -10   3     1027.60     1163.16     54.99 o 
  -4 -10   3      594.00      561.06     23.64 o 
  -3 -10   3     1680.49     1696.35     56.90 o 
  -2 -10   3      946.71      914.34     16.80 o 
  -1 -10   3     1530.54     1552.82     54.09 o 
   0 -10   3     2043.18     2096.84     65.62 o 
   1 -10   3      309.94      290.70     26.03 o 
   2 -10   3     2765.02     2869.22     90.55 o 
   3 -10   3       33.27       27.86     33.73 o 
   4 -10   3     1893.52     2026.09    109.97 o 
   5 -10   3      185.57      181.82     51.69 o 
 -10  -9   3      427.41      406.02     26.29 o 
  -9  -9   3       50.25       51.52     11.81 o 
  -8  -9   3     1238.15     1267.96     31.38 o 
  -7  -9   3      119.33      157.77     17.23 o 
  -6  -9   3     1074.33     1064.55     50.22 o 
  -5  -9   3     2518.70     2354.18     83.21 o 
  -4  -9   3     1903.13     2104.17     81.75 o 
  -3  -9   3     6705.58     6739.24    122.00 o 
  -2  -9   3      881.03      854.32     15.56 o 
  -1  -9   3     6903.34     6326.21    413.84 o 
   0  -9   3      138.03      155.80     34.09 o 
   1  -9   3     3304.77     3333.68     95.31 o 
   2  -9   3     1297.78     1329.59     50.59 o 
   3  -9   3     1241.96     1282.30     51.32 o 
   4  -9   3      773.41      762.12     27.98 o 
   5  -9   3      160.81      140.08     18.00 o 
   6  -9   3      789.59      853.64     40.32 o 
 -11  -8   3      430.85      419.11     21.58 o 
 -10  -8   3      581.26      622.89     31.87 o 
  -9  -8   3     1168.70     1207.94     41.35 o 
  -8  -8   3     1338.77     1432.80     82.48 o 
  -7  -8   3      463.63      459.32     30.79 o 
  -6  -8   3     3440.08     3410.12     71.35 o 
  -5  -8   3        4.38       14.66     21.63 o 
  -4  -8   3     8275.40     9165.24    351.92 o 
  -3  -8   3      101.35       95.33      6.97 o 
  -2  -8   3     6149.85     6354.50    115.73 o 
  -1  -8   3     3062.66     3113.77     54.79 o 
   0  -8   3     1623.97     1589.49     48.02 o 
   1  -8   3     2770.57     2968.57     81.01 o 
   2  -8   3       76.17       80.65     31.53 o 
   3  -8   3     2691.51     2631.89     54.05 o 
   4  -8   3        4.11        8.43     10.37 o 
   5  -8   3      200.78      201.46     16.57 o 
   6  -8   3      246.76      251.85     24.56 o 
   7  -8   3       16.29       16.75      9.37 o 
 -11  -7   3      980.02     1011.58     30.17 o 
 -10  -7   3      117.79      117.00     14.21 o 
  -9  -7   3     2420.48     2300.43     52.81 o 
  -8  -7   3       37.26       28.25     17.71 o 
  -7  -7   3     2775.95     2839.20     92.38 o 
  -6  -7   3     1602.80     1652.39     48.61 o 
  -5  -7   3     4465.67     4315.28    101.76 o 
  -4  -7   3     3724.25     3766.61    118.04 o 
  -3  -7   3     1172.65     1217.41     53.15 o 
  -2  -7   3     2876.46     2703.25     42.40 o 
  -1  -7   3      181.30      187.49      7.88 o 
   0  -7   3     2641.76     2702.43     67.82 o 
   1  -7   3       14.50       14.30     11.00 o 
   2  -7   3       44.95       46.56     13.93 o 
   3  -7   3     3188.04     3186.37     68.34 o 
   4  -7   3      184.22      172.25     27.49 o 
   5  -7   3      329.97      329.40     16.94 o 
   6  -7   3      295.31      299.66     22.93 o 
   7  -7   3      375.74      357.21     23.54 o 
 -11  -6   3       42.45       45.52     15.03 o 
 -10  -6   3     1355.28     1337.01     33.35 o 
  -9  -6   3      483.67      468.13     20.34 o 
  -8  -6   3     1305.92     1298.38     37.39 o 
  -7  -6   3     2270.68     2311.20     53.59 o 
  -6  -6   3      943.44      959.48     28.63 o 
  -5  -6   3     4040.27     4318.76     68.92 o 
  -4  -6   3       15.14       24.67      7.10 o 
  -3  -6   3     1932.60     1898.89     62.69 o 
  -2  -6   3      128.61      116.20     11.73 o 
  -1  -6   3      115.32      118.31      4.30 o 
   0  -6   3     1699.00     1734.66     57.92 o 
   1  -6   3        2.38       -5.50      8.80 o 
   2  -6   3     1204.75     1253.58     25.92 o 
   3  -6   3     2378.43     2404.49     52.94 o 
   4  -6   3      545.68      515.23     22.69 o 
   5  -6   3      544.00      511.97     19.16 o 
   6  -6   3       17.18       23.25     10.74 o 
   7  -6   3     1669.59     1663.51     33.44 o 
   8  -6   3        0.29       -6.57     12.87 o 
 -11  -5   3      349.76      378.25     19.41 o 
 -10  -5   3      918.31      905.23     26.30 o 
  -9  -5   3      267.92      248.29     14.63 o 
  -8  -5   3     2480.08     2477.38     68.37 o 
  -7  -5   3       17.39       24.65      9.45 o 
  -6  -5   3      780.60      802.33     24.79 o 
  -5  -5   3      489.95      471.59     13.35 o 
  -4  -5   3       13.16       15.63      4.35 o 
  -3  -5   3     1490.78     1411.06     27.39 o 
  -2  -5   3        9.84       37.76     16.50 o 
  -1  -5   3       37.79       42.13     10.62 o 
   0  -5   3     6435.74     6970.53    166.43 o 
   1  -5   3      430.38      430.73     17.23 o 
   2  -5   3     2865.74     2982.30     69.65 o 
   3  -5   3       13.40       25.93      7.90 o 
   4  -5   3     6814.44     6682.75    123.64 o 
   5  -5   3      172.98      204.30     16.76 o 
   6  -5   3     4587.52     4508.35     89.78 o 
   7  -5   3     1153.28     1181.68     35.64 o 
   8  -5   3      782.57      782.32     30.25 o 
   9  -5   3      492.00      525.21     21.41 o 
 -11  -4   3      585.70      630.79     33.50 o 
 -10  -4   3       49.26       42.66     11.09 o 
  -9  -4   3     1113.55     1094.80     26.66 o 
  -8  -4   3      870.14      831.80     22.02 o 
  -7  -4   3       11.86        4.89     11.10 o 
  -6  -4   3      346.45      373.85     18.66 o 
  -5  -4   3      167.33      148.79     12.10 o 
  -4  -4   3     2842.78     2885.66     39.72 o 
  -3  -4   3      310.01      247.40      6.50 o 
  -2  -4   3     2879.03     3239.84     86.88 o 
  -1  -4   3     4628.23     4585.19    134.54 o 
   0  -4   3      444.06      464.09     17.96 o 
   1  -4   3    16975.03    19260.87    563.07 o 
   2  -4   3      167.48      106.72     14.00 o 
   3  -4   3     8116.81     8272.11    146.20 o 
   4  -4   3     7095.52     7064.65    136.17 o 
   5  -4   3     1046.79      931.61     23.05 o 
   6  -4   3     3303.31     3267.04     60.33 o 
   7  -4   3      405.31      403.79     21.47 o 
   8  -4   3     1610.65     1594.08     40.05 o 
   9  -4   3        6.01        7.54     12.65 o 
 -11  -3   3      383.32      384.05     25.35 o 
 -10  -3   3      124.10      141.21     22.91 o 
  -9  -3   3      787.43      774.94     20.52 o 
  -8  -3   3      132.92      119.26     18.41 o 
  -7  -3   3     1067.83     1023.58     27.44 o 
  -6  -3   3     2151.77     2276.68     95.49 o 
  -5  -3   3      718.96      722.55     16.68 o 
  -4  -3   3    13987.88    15167.74    254.31 o 
  -3  -3   3      741.54      813.76     15.52 o 
  -2  -3   3     9847.69     9766.19    291.56 o 
  -1  -3   3     2618.46     2509.61     63.78 o 
   0  -3   3    10944.61    11649.65    270.17 o 
   1  -3   3    18039.47    18691.93    534.11 o 
   2  -3   3     2490.41     2373.15     35.89 o 
   3  -3   3    12747.53    12812.45    241.05 o 
   4  -3   3      332.18      307.31     21.99 o 
   5  -3   3     5815.25     5386.26    186.96 o 
   6  -3   3       32.69       30.07      7.43 o 
   7  -3   3     2243.40     2176.34     40.02 o 
   8  -3   3      143.19      137.44     11.46 o 
   9  -3   3      491.60      474.96     23.10 o 
  10  -3   3      330.15      345.36     18.24 o 
 -11  -2   3       50.43       54.16     16.38 o 
 -10  -2   3      194.08      171.11     33.85 o 
  -9  -2   3      601.28      613.25     22.37 o 
  -8  -2   3      659.45      616.69     20.07 o 
  -7  -2   3     6538.40     6646.02    141.13 o 
  -6  -2   3      946.22      934.41     37.02 o 
  -5  -2   3     9828.49     9288.78    245.24 o 
  -4  -2   3    10426.92    10324.00    270.54 o 
  -3  -2   3     7649.94     7568.15    204.55 o 
  -2  -2   3    10021.36     9213.24    169.13 o 
  -1  -2   3      410.98      397.90     17.16 o 
   0  -2   3     9915.67    10266.08    227.28 o 
   1  -2   3        3.42       32.15     19.06 o 
   2  -2   3    11880.44    12343.33    232.82 o 
   3  -2   3       56.94       77.63     14.67 o 
   4  -2   3     7171.46     7410.27    105.29 o 
   5  -2   3     1270.16     1219.89     21.33 o 
   6  -2   3     1362.44     1362.74     24.67 o 
   7  -2   3     1249.23     1249.87     23.35 o 
   8  -2   3      217.00      230.54     11.80 o 
   9  -2   3      508.40      588.84     88.85 o 
  10  -2   3        0.72       -2.04      8.45 o 
 -11  -1   3       14.46       10.15     10.09 o 
 -10  -1   3      681.55      738.68     43.26 o 
  -9  -1   3      421.83      329.37     24.35 o 
  -8  -1   3     1403.36     1358.55     45.82 o 
  -7  -1   3     2083.71     1868.09     54.62 o 
  -6  -1   3     1807.28     1685.90     49.12 o 
  -5  -1   3    10300.60    10523.42    318.92 o 
  -4  -1   3      939.13      830.30     27.49 o 
  -3  -1   3    19219.43    19128.90    555.74 o 
  -2  -1   3      705.52      618.36     21.18 o 
  -1  -1   3     8055.34     7183.73    203.45 o 
   0  -1   3      216.10      230.36     32.81 o 
   1  -1   3    11659.43    12209.46    180.01 o 
   2  -1   3     2152.02     2062.42     23.00 o 
   3  -1   3     9547.71    10046.12    142.59 o 
   4  -1   3     7009.73     7075.79     98.14 o 
   5  -1   3      655.71      598.70     15.49 o 
   6  -1   3     3587.48     3481.76     48.49 o 
   7  -1   3      335.91      335.97     17.50 o 
   8  -1   3      492.06      466.39     15.73 o 
   9  -1   3      288.90      313.13     16.10 o 
  10  -1   3       25.97       25.08     11.25 o 
  11  -1   3      308.48      326.26     25.66 o 
 -11   0   3      385.95      403.06     24.13 o 
 -10   0   3      827.06      840.37     38.12 o 
  -9   0   3      172.08      119.14     33.73 o 
  -8   0   3     3101.92     2895.62     83.58 o 
  -7   0   3       95.98      133.80     16.86 o 
  -6   0   3     8690.41     8572.85    229.11 o 
  -5   0   3        6.56       10.26     10.26 o 
  -4   0   3    16790.12    17728.19    512.85 o 
  -2   0   3     1746.48     1509.94     37.76 o 
  -1   0   3    17389.09    18563.13    380.13 o 
   0   0   3     1700.93     1646.11     32.47 o 
   1   0   3    12190.28    13098.45    191.82 o 
   2   0   3      998.81      990.78     10.39 o 
   3   0   3     9109.04     9229.93    129.74 o 
   4   0   3     1877.51     2086.42     25.19 o 
   5   0   3     2972.22     2955.22     45.75 o 
   6   0   3      674.42      722.43     17.81 o 
   7   0   3       25.98       39.70      8.40 o 
   8   0   3      944.20      937.12     25.08 o 
   9   0   3       26.75       25.84      8.93 o 
  10   0   3      159.80      193.92     18.33 o 
  11   0   3      263.28      324.98     35.19 o 
 -11   1   3      967.25     1022.42    120.79 o 
 -10   1   3       18.93       12.46     15.76 o 
  -9   1   3     1888.60     1833.27     87.98 o 
  -8   1   3      294.72      290.70     23.46 o 
  -7   1   3     3153.55     3035.29     82.48 o 
  -6   1   3     2891.52     2765.12     96.04 o 
  -5   1   3     5735.67     5411.09    153.96 o 
  -4   1   3    15356.50    15671.31    438.06 o 
  -3   1   3     1297.86     1265.07     30.43 o 
   0   1   3    17362.81    18425.96    880.53 o 
   1   1   3      248.77      278.14      9.83 o 
   2   1   3      334.68      372.28      6.77 o 
   3   1   3     1284.51     1401.85     15.84 o 
   4   1   3       13.95       12.77      3.84 o 
   5   1   3     1478.80     1662.50     24.78 o 
   6   1   3      114.11      110.33      7.73 o 
   7   1   3      130.69      128.89      9.68 o 
   8   1   3     1872.89     1810.87     40.01 o 
   9   1   3      299.82      307.93     18.70 o 
  10   1   3      532.15      565.38     26.56 o 
  11   1   3        0.44        4.64      9.76 o 
 -10   2   3      744.87      755.52     41.06 o 
  -9   2   3     1147.15     1144.46     46.92 o 
  -8   2   3      760.77      726.56     32.63 o 
  -7   2   3     2555.11     2423.83     69.28 o 
  -6   2   3      305.85      310.13     19.80 o 
  -5   2   3     3565.11     3489.84     83.21 o 
  -4   2   3      151.16      185.86     24.19 o 
  -3   2   3     8844.19     8751.01    211.15 o 
  -2   2   3      294.93      269.44     12.46 o 
  -1   2   3     2529.23     2610.42     64.88 o 
   0   2   3      577.89      644.81     21.99 o 
   1   2   3        1.09       76.21     33.91 o 
   2   2   3      101.47      103.86      2.62 o 
   3   2   3     1115.43     1004.92     15.19 o 
   4   2   3     1692.96     1672.51     19.26 o 
   5   2   3     1768.54     1725.48     27.13 o 
   6   2   3       26.98       20.16     17.23 o 
   7   2   3     3529.43     3690.61     71.02 o 
   8   2   3      640.22      695.54     19.18 o 
   9   2   3     1706.30     1712.25     37.07 o 
  10   2   3      126.01      169.74     18.84 o 
  11   2   3      484.17      509.18     26.03 o 
 -10   3   3     1019.04      968.14     47.29 o 
  -9   3   3       47.71       56.45     19.06 o 
  -8   3   3     1230.45     1194.69     43.62 o 
  -7   3   3      130.35      112.17     17.60 o 
  -6   3   3     1171.84     1170.86     38.12 o 
  -5   3   3       74.47       78.18     12.21 o 
  -4   3   3     1459.57     1521.22     27.35 o 
  -3   3   3     2563.19     2675.47     89.63 o 
  -2   3   3      210.15      235.01      7.90 o 
  -1   3   3      111.85       93.25      9.71 o 
   0   3   3     5511.49     5735.97     84.59 o 
   1   3   3    23715.09    27062.19    572.55 o 
   2   3   3     5721.25     5755.93    101.08 o 
   3   3   3      873.37      869.28     20.71 o 
   4   3   3     5731.00     5647.81     71.09 o 
   5   3   3       70.81       84.69      6.73 o 
   6   3   3     4505.46     4594.28     74.74 o 
   7   3   3     3624.88     3748.38     70.89 o 
   8   3   3     2261.51     2257.92     54.07 o 
   9   3   3     2828.73     2827.59     62.69 o 
  10   3   3      460.31      465.30     24.01 o 
  11   3   3      984.36      984.93     36.03 o 
 -10   4   3       68.46       27.13     36.29 o 
  -9   4   3      429.49      451.26     31.53 o 
  -8   4   3      476.41      486.09     28.96 o 
  -7   4   3        2.93        5.13     12.46 o 
  -6   4   3      575.31      568.24     20.20 o 
  -5   4   3       22.08       23.67     10.61 o 
  -4   4   3      602.48      625.25     19.73 o 
  -3   4   3     1354.12     1295.10     35.74 o 
  -2   4   3      755.14      706.71     15.71 o 
  -1   4   3     4573.16     4260.69     68.17 o 
   0   4   3      979.80     1018.93     20.90 o 
   1   4   3     4527.05     4312.17     57.84 o 
   2   4   3    10591.61    11470.86    233.60 o 
   3   4   3     7080.78     7363.14    116.64 o 
   4   4   3     3901.20     3896.32     41.35 o 
   5   4   3      597.78      591.31      9.42 o 
   6   4   3     4168.93     4071.97     58.57 o 
   7   4   3       82.20       78.63      8.20 o 
   8   4   3     6951.67     6965.39    176.33 o 
   9   4   3      212.35      234.61     23.09 o 
  10   4   3     1401.62     1433.33     41.06 o 
  11   4   3      152.41      149.36     13.57 o 
  12   4   3      316.02      292.76     16.65 o 
  -9   5   3      203.40      203.09     26.03 o 
  -8   5   3       10.19       22.36     31.16 o 
  -7   5   3      310.63      311.22     22.36 o 
  -6   5   3      771.08      780.92     28.02 o 
  -5   5   3       64.51      111.82     12.83 o 
  -4   5   3      660.99      620.52     17.69 o 
  -3   5   3        7.25       16.59      6.32 o 
  -2   5   3     2785.31     2647.80     67.27 o 
  -1   5   3      389.80      353.16     12.46 o 
   0   5   3    11313.30    12543.90    264.12 o 
   1   5   3    22920.94    24821.09    526.99 o 
   2   5   3       11.85       40.13     16.72 o 
   3   5   3    14942.51    16149.02    267.56 o 
   4   5   3      161.42      176.71      9.24 o 
   5   5   3     5452.21     5311.68     61.43 o 
   6   5   3      296.49      299.51      9.46 o 
   7   5   3     5764.74     5680.55     84.91 o 
   8   5   3     1153.33     1193.28     25.28 o 
   9   5   3     1529.97     1481.49     31.97 o 
  10   5   3      705.94      683.77     15.62 o 
  11   5   3      164.72      157.48      9.69 o 
  12   5   3      235.03      220.42     11.85 o 
  -9   6   3      287.02      351.18     32.63 o 
  -8   6   3       75.24       57.09     19.21 o 
  -7   6   3     1411.75     1456.41     39.50 o 
  -6   6   3      464.52      462.44     20.88 o 
  -5   6   3     2042.69     2046.92     44.10 o 
  -4   6   3     4250.08     4431.97     90.51 o 
  -3   6   3     4118.93     4243.57     79.64 o 
  -2   6   3     4165.14     3926.61     62.86 o 
  -1   6   3      258.78      268.94      8.81 o 
   0   6   3    12010.70    11907.41    227.32 o 
   1   6   3       74.50       71.00     11.18 o 
   2   6   3    16394.45    17163.84    879.61 o 
   3   6   3     1715.35     1644.95     58.82 o 
   4   6   3     4392.42     4340.37     58.54 o 
   5   6   3     2440.02     2519.91     93.65 o 
   6   6   3     1571.86     1581.86     26.19 o 
   7   6   3     1888.12     1876.23     24.86 o 
   8   6   3      862.14      913.30     28.03 o 
   9   6   3      835.98      788.36     21.36 o 
  10   6   3       16.74       19.13      7.62 o 
  11   6   3      308.29      345.13     14.70 o 
  12   6   3      109.22      108.38     10.49 o 
  -8   7   3      394.09      400.67     24.58 o 
  -7   7   3      450.28      463.91     35.38 o 
  -6   7   3      196.14      217.58     17.01 o 
  -5   7   3     4195.09     4227.40     97.69 o 
  -4   7   3       12.70       13.19      9.76 o 
  -3   7   3     7115.09     6986.21    137.55 o 
  -2   7   3       40.11       28.35      8.56 o 
  -1   7   3     3482.86     3371.51     52.61 o 
   0   7   3     2779.25     2912.52     47.52 o 
   1   7   3    11471.82    11600.43    221.35 o 
   2   7   3     2669.87     2741.40     49.64 o 
   3   7   3     3438.94     3254.54     45.37 o 
   4   7   3     2078.63     2023.62     36.29 o 
   5   7   3      120.01      122.09     10.96 o 
   6   7   3      817.00      791.22     15.39 o 
   7   7   3       26.18       19.38      7.30 o 
   8   7   3      817.30      809.00     16.15 o 
   9   7   3      274.65      273.62     17.68 o 
  10   7   3      110.91      123.46     10.87 o 
  11   7   3      226.75      255.33     29.07 o 
  12   7   3       32.75       12.84     10.08 o 
  -8   8   3      637.33      669.89     32.36 o 
  -7   8   3        2.00        0.39     10.96 o 
  -6   8   3     1084.95     1129.73     40.83 o 
  -5   8   3      686.46      682.85     24.82 o 
  -4   8   3     3874.49     3829.51     83.58 o 
  -3   8   3     1424.12     1406.32     36.63 o 
  -2   8   3     2493.13     2548.81     52.42 o 
  -1   8   3      989.38     1034.57     19.83 o 
   0   8   3     1807.69     1828.20     30.43 o 
   1   8   3     3477.48     3556.69     58.19 o 
   2   8   3      661.07      650.26     13.43 o 
   3   8   3     2491.40     2437.21     52.58 o 
   4   8   3      641.47      688.71     21.67 o 
   5   8   3     1647.74     1568.77     32.81 o 
   6   8   3      171.87      156.89     36.47 o 
   7   8   3       81.40       74.15      9.10 o 
   8   8   3      417.84      435.99     10.43 o 
   9   8   3       47.89       46.19      9.32 o 
  10   8   3      450.76      430.77     16.75 o 
  11   8   3      111.75      115.24     17.25 o 
  -7   9   3      523.02      583.41     33.73 o 
  -6   9   3      653.33      788.91     29.87 o 
  -5   9   3      331.55      347.17     23.44 o 
  -4   9   3     2129.04     2154.02     47.48 o 
  -3   9   3      814.62      809.83     41.06 o 
  -2   9   3     2386.85     2393.49     45.23 o 
  -1   9   3       89.26       90.06      8.80 o 
   0   9   3     1677.83     1671.07     30.61 o 
   1   9   3      520.55      515.05     26.39 o 
   2   9   3     1874.29     1823.27     36.84 o 
   3   9   3     1449.08     1468.93     28.70 o 
   4   9   3       18.83       21.95      6.69 o 
   5   9   3      973.67     1005.46     18.58 o 
   6   9   3      453.67      442.77     20.16 o 
   7   9   3      162.28      151.57     16.74 o 
   8   9   3      633.16      606.50     13.30 o 
   9   9   3       74.03       65.41      7.67 o 
  10   9   3      789.36      722.81     18.37 o 
  11   9   3       16.56       26.29      5.97 o 
  -6  10   3       34.36       47.56     19.52 o 
  -5  10   3      857.12      874.77     46.81 o 
  -4  10   3      131.48      126.77     14.60 o 
  -3  10   3     1096.85     1062.67     28.48 o 
  -2  10   3      380.25      359.32     15.03 o 
  -1  10   3      164.34      183.25     12.65 o 
   0  10   3      631.77      619.67     15.94 o 
   1  10   3        0.55        3.30      7.33 o 
   2  10   3     1380.12     1372.27     30.96 o 
   3  10   3       35.94       48.37      5.94 o 
   4  10   3      856.89      824.53     16.86 o 
   5  10   3     1303.13     1232.35     18.45 o 
   6  10   3        8.84       10.46      3.94 o 
   7  10   3     1306.12     1217.41     41.06 o 
   8  10   3      150.53      138.81     25.31 o 
   9  10   3      219.29      224.82     14.24 o 
  10  10   3      344.87      319.74     17.00 o 
  11  10   3      509.57      482.84     26.21 o 
  -5  11   3      119.97      114.45     28.57 o 
  -4  11   3      263.34      213.99     16.75 o 
  -3  11   3      500.28      472.12     19.94 o 
  -2  11   3       10.19        3.49     10.27 o 
  -1  11   3      731.27      734.12     26.21 o 
   0  11   3      696.74      694.67     25.66 o 
   1  11   3      265.59      276.40     15.40 o 
   2  11   3      387.62      388.65     16.13 o 
   3  11   3        0.73       39.42      9.98 o 
   4  11   3     1514.88     1436.81     25.45 o 
   5  11   3      709.08      697.09     15.52 o 
   6  11   3      981.86      925.26     25.49 o 
   7  11   3     1247.67     1183.27     23.18 o 
   8  11   3      574.33      617.32     30.43 o 
   9  11   3      792.66      577.50    296.56 o 
  10  11   3       15.18       12.29     14.85 o 
  -4  12   3      292.95      285.73     23.81 o 
  -3  12   3      257.17      256.22     17.62 o 
  -2  12   3      124.72      122.46     15.98 o 
  -1  12   3      512.48      495.26     26.76 o 
   0  12   3       12.43       12.46     20.90 o 
   1  12   3      711.78      711.90     39.96 o 
   2  12   3      670.82      673.20     22.17 o 
   3  12   3      275.95      279.97     16.78 o 
   4  12   3     1409.47     1354.89     24.51 o 
   5  12   3      372.29      353.18     10.30 o 
   6  12   3     1506.38     1442.54     27.23 o 
   7  12   3       78.78       51.64      7.99 o 
   8  12   3     1348.29     1273.94     30.17 o 
   9  12   3      294.49      274.57     23.83 o 
  -3  13   3       27.01       31.55     15.65 o 
  -2  13   3      340.18      342.32     25.48 o 
  -1  13   3      279.18      283.37     37.02 o 
   0  13   3      149.62      157.63     16.86 o 
   1  13   3     1619.30     1520.58     45.46 o 
   2  13   3       24.30       23.39      7.75 o 
   3  13   3     1819.84     1844.45     36.11 o 
   4  13   3       21.21       29.51      6.61 o 
   5  13   3      853.27      836.35     17.19 o 
   6  13   3      311.38      314.53     17.45 o 
   7  13   3      336.95      343.99      9.01 o 
   8  13   3      333.73      308.98     10.56 o 
   9  13   3      202.05      209.68     21.26 o 
  -1  14   3       15.87        8.06     12.83 o 
   0  14   3      489.94      477.65     25.29 o 
   1  14   3       85.78       93.11     15.03 o 
   2  14   3      862.53      692.51    379.96 o 
   3  14   3      341.80      342.96     13.96 o 
   4  14   3      556.97      569.07     21.62 o 
   5  14   3      213.63      206.04     17.12 o 
   6  14   3       75.92       89.46      7.71 o 
   7  14   3      436.64      403.76     28.04 o 
   8  14   3        8.75        8.06     11.00 o 
   1  15   3      435.29      415.70     39.59 o 
   2  15   3      406.66      398.70     31.71 o 
   3  15   3      111.04      115.87     11.10 o 
   4  15   3      630.34      589.04     28.96 o 
   5  15   3        9.85       12.53     12.07 o 
   6  15   3      340.42      312.60     18.82 o 
  -6 -13   4       24.68       22.61     13.54 o 
  -5 -13   4      782.47      714.05     75.15 o 
  -4 -13   4      135.45      156.54     42.34 o 
  -3 -13   4      472.87      470.59     34.18 o 
  -2 -13   4      608.36      626.56     41.06 o 
  -1 -13   4      138.11      139.81     25.94 o 
  -8 -12   4      463.21      404.34     42.16 o 
  -7 -12   4      258.02      285.93     35.92 o 
  -6 -12   4      232.81      197.38     21.18 o 
  -5 -12   4      887.30      815.86     94.21 o 
  -4 -12   4       47.05       51.17     14.49 o 
  -3 -12   4      578.17      589.87     26.77 o 
  -2 -12   4      149.98      151.41     27.13 o 
  -1 -12   4      362.60      404.16     27.33 o 
   0 -12   4      110.77      131.53     22.18 o 
   1 -12   4       51.65       41.06     21.26 o 
   2 -12   4      234.03      266.87     31.53 o 
  -8 -11   4      544.56      519.08     69.65 o 
  -7 -11   4       12.14       15.40     20.53 o 
  -6 -11   4      426.19      409.84     64.15 o 
  -5 -11   4       94.21      109.68     15.37 o 
  -4 -11   4      137.60      143.67     19.98 o 
  -3 -11   4        6.72       21.11     13.07 o 
  -2 -11   4       16.27       18.37     13.87 o 
  -1 -11   4      734.63      740.33     32.22 o 
   0 -11   4      190.39      120.72     81.01 o 
   1 -11   4      243.36      269.80     26.39 o 
   2 -11   4      725.40      702.73     40.32 o 
   3 -11   4       31.99       26.03     37.02 o 
  -9 -10   4      225.71      255.14     15.40 o 
  -8 -10   4      110.33       93.11      9.53 o 
  -7 -10   4      128.64      133.44     47.29 o 
  -6 -10   4       35.71       56.45     23.83 o 
  -5 -10   4       40.33       45.82     42.52 o 
  -4 -10   4      327.94      309.38     19.52 o 
  -3 -10   4      451.62      449.79     21.49 o 
  -2 -10   4     1033.10     1051.64     35.15 o 
  -1 -10   4     1096.19      976.81     48.33 o 
   0 -10   4      302.59      295.08      7.06 o 
   1 -10   4     1593.98     1674.91     60.85 o 
   2 -10   4        2.85       -9.16     17.60 o 
   3 -10   4     1594.65       55.35      9.53 o 
   4 -10   4      294.25      306.13     14.58 o 
 -10  -9   4       42.93       48.63     16.19 o 
  -9  -9   4      138.55      159.62     19.06 o 
  -8  -9   4       13.27       36.72      8.11 o 
  -7  -9   4      742.53      752.94     42.89 o 
  -6  -9   4       21.44       24.56     20.53 o 
  -5  -9   4       39.29       54.62     23.09 o 
  -4  -9   4     2688.61     2931.91    103.38 o 
  -3  -9   4        1.05        6.16     11.25 o 
  -2  -9   4     2336.48     2305.41     71.78 o 
  -1  -9   4       93.03      105.14     10.64 o 
   0  -9   4     2572.74     2790.04     81.75 o 
   1  -9   4     1769.64     1899.99     62.32 o 
   2  -9   4     2871.51     2992.03    129.40 o 
   3  -9   4     2849.32     2928.98     94.94 o 
   4  -9   4      395.72      357.55     27.13 o 
   5  -9   4     1926.44     1877.79     42.98 o 
 -10  -8   4      122.35      135.15     32.26 o 
  -9  -8   4      179.40      198.03     30.98 o 
  -8  -8   4      264.24      260.32     13.54 o 
  -7  -8   4     1243.99     1326.16     32.69 o 
  -6  -8   4        3.81       12.38      5.61 o 
  -5  -8   4     3633.12     3622.18    119.51 o 
  -4  -8   4     2453.89     2642.31    144.07 o 
  -3  -8   4     5731.34     6223.80    198.32 o 
  -2  -8   4     3635.87     3548.41     82.71 o 
  -1  -8   4     2290.80     2333.31     34.81 o 
   0  -8   4     3268.77     3490.94    124.64 o 
   1  -8   4      381.83      382.34     27.13 o 
   2  -8   4     6104.28     6317.28    179.99 o 
   3  -8   4       53.76       62.32     35.19 o 
   4  -8   4     2306.39     2443.99    111.81 o 
   5  -8   4      137.31      146.29     10.70 o 
   6  -8   4      741.01      768.93     29.69 o 
 -11  -7   4       46.64       30.34     10.46 o 
 -10  -7   4      766.80      771.27     26.44 o 
  -9  -7   4        5.66       13.08     14.11 o 
  -8  -7   4     1573.34     1627.06     45.09 o 
  -7  -7   4      493.15      533.51     17.90 o 
  -6  -7   4     2354.15     2350.32     50.68 o 
  -5  -7   4     4644.71     4737.15    102.83 o 
  -4  -7   4     2482.99     2637.18     95.68 o 
  -3  -7   4     8317.24     8685.75    323.32 o 
  -2  -7   4      220.71      246.37     17.08 o 
  -1  -7   4     7526.03     7512.75    144.86 o 
   0  -7   4       71.20       77.35     15.40 o 
   1  -7   4     4628.71     4909.61    126.47 o 
   2  -7   4      323.56      314.16     23.09 o 
   3  -7   4     2145.68     2209.38     66.35 o 
   4  -7   4      581.46      587.69     26.45 o 
   5  -7   4      130.07      143.95     12.04 o 
   6  -7   4      565.95      550.10     16.86 o 
   7  -7   4        0.62        1.90      7.78 o 
 -11  -6   4      515.55      515.18     20.69 o 
 -10  -6   4      703.30      746.88     31.05 o 
  -9  -6   4     1042.00     1001.86     32.26 o 
  -8  -6   4     2020.52     1990.22     43.13 o 
  -7  -6   4      248.95      267.75     21.61 o 
  -6  -6   4     2859.55     2850.26     48.97 o 
  -5  -6   4       12.78       13.78      8.74 o 
  -4  -6   4     9743.78    10115.91    271.45 o 
  -3  -6   4       30.03       54.99     23.09 o 
  -2  -6   4     6033.16     6441.18    182.92 o 
  -1  -6   4     1266.70     1258.27     34.44 o 
   0  -6   4     2120.56     1698.57    243.78 o 
   1  -6   4     1288.11     1270.20     37.39 o 
   2  -6   4     1384.59     1425.26     62.32 o 
   3  -6   4     2104.44     2176.33     43.40 o 
   4  -6   4        0.61       15.20      7.22 o 
   5  -6   4      765.53      806.63     19.50 o 
   6  -6   4      337.77      332.36     15.58 o 
   7  -6   4       60.92       56.17     11.07 o 
   8  -6   4      253.78      247.72     18.30 o 
 -11  -5   4      603.79      615.48     29.47 o 
 -10  -5   4       25.71       35.86     12.06 o 
  -9  -5   4     2585.77     2464.47     67.08 o 
  -8  -5   4        8.40       19.56     15.82 o 
  -7  -5   4     3213.38     3347.79     83.03 o 
  -6  -5   4      543.74      525.04     15.74 o 
  -5  -5   4     4539.63     4458.43     79.25 o 
  -4  -5   4     3232.18     3496.59     83.60 o 
  -3  -5   4     2805.53     2854.96     63.60 o 
  -2  -5   4     2706.34     2632.78    108.87 o 
  -1  -5   4       93.51      138.57     32.63 o 
   0  -5   4     1813.76     1916.46     28.20 o 
   1  -5   4       35.10       36.82      3.79 o 
   2  -5   4     1623.90      151.40      8.80 o 
   3  -5   4      601.12      621.56     24.19 o 
   4  -5   4      342.93      342.36     11.38 o 
   5  -5   4     1283.31     1341.43     28.96 o 
   6  -5   4      231.52      237.43     14.40 o 
   7  -5   4      634.39      654.51     18.76 o 
   8  -5   4      290.72      312.85     18.28 o 
 -11  -4   4      109.25      110.33     15.36 o 
 -10  -4   4     1485.59     1501.65     42.46 o 
  -9  -4   4      222.50      237.04     17.32 o 
  -8  -4   4     2139.27     2081.18     81.75 o 
  -7  -4   4      997.65     1024.27     26.45 o 
  -6  -4   4     1115.05     1160.92     27.69 o 
  -5  -4   4     3304.16     3204.07     60.45 o 
  -4  -4   4      161.67      138.18     19.10 o 
  -3  -4   4     5465.72     5720.52     83.75 o 
  -2  -4   4     2227.10     2601.99     75.15 o 
  -1  -4   4     6522.31     6733.35    171.93 o 
   0  -4   4     4372.98     4477.08     67.10 o 
   1  -4   4       89.99       84.64      4.06 o 
   2  -4   4     2400.35     2454.25     57.00 o 
   3  -4   4      190.86      213.01     11.15 o 
   4  -4   4     2366.22     2283.47     48.55 o 
   5  -4   4      308.34      316.86     15.16 o 
   6  -4   4      784.11      737.14     24.05 o 
   7  -4   4     2304.00     2244.54     38.97 o 
   8  -4   4      126.31      145.08     13.66 o 
   9  -4   4      981.49      962.86     25.79 o 
 -11  -3   4      281.50      281.11     22.37 o 
 -10  -3   4      874.43      914.98     26.03 o 
  -9  -3   4      589.50      574.71     24.99 o 
  -8  -3   4     2561.62     2554.35     44.26 o 
  -7  -3   4      187.55      195.79     16.36 o 
  -6  -3   4     2453.96     2034.31    149.75 o 
  -5  -3   4      284.26      251.84     22.36 o 
  -4  -3   4      940.83      828.27     26.58 o 
  -3  -3   4     2687.99     2464.23     56.16 o 
  -2  -3   4     1915.49     2069.45     75.75 o 
  -1  -3   4    16676.23    19022.96    575.90 o 
   0  -3   4      664.77      616.22      9.90 o 
   1  -3   4      167.22      140.07     15.76 o 
   2  -3   4     5145.97     4947.24     64.02 o 
   3  -3   4       93.24       91.23      6.31 o 
   4  -3   4     9468.96     9419.60    145.30 o 
   5  -3   4       56.64       61.17      7.04 o 
   6  -3   4     5394.82     5192.77     78.51 o 
   7  -3   4     1076.55     1068.55     22.41 o 
   8  -3   4      938.89      923.90     28.31 o 
   9  -3   4      873.74      884.22     30.35 o 
  10  -3   4      299.16      339.78     20.32 o 
 -11  -2   4      769.42      744.58     25.42 o 
 -10  -2   4        2.24        3.05     10.36 o 
  -9  -2   4      885.53      901.70     23.66 o 
  -8  -2   4      457.54      418.88     21.29 o 
  -7  -2   4       17.26       12.87     11.43 o 
  -6  -2   4     2155.79     2134.60     92.38 o 
  -5  -2   4        1.16       10.26     12.83 o 
  -4  -2   4     2705.19     2335.48     59.39 o 
  -3  -2   4     6342.18     6626.78    141.13 o 
  -2  -2   4     4163.32     4129.90    156.53 o 
  -1  -2   4     8478.08     8686.53    158.39 o 
   0  -2   4       29.65        7.58     11.00 o 
   1  -2   4    18636.20    19916.17    411.12 o 
   2  -2   4     6285.06     6642.47     87.44 o 
   3  -2   4     8156.55     8560.28    128.55 o 
   4  -2   4     2739.01     2655.87     39.22 o 
   5  -2   4     1376.55     1473.26     22.28 o 
   6  -2   4      922.03      915.27     19.66 o 
   7  -2   4     1260.31     1238.31     25.94 o 
   8  -2   4     2204.98     2312.28     39.58 o 
   9  -2   4        7.48        6.64      7.95 o 
  10  -2   4     1486.74     1575.23    117.34 o 
 -11  -1   4      208.24      215.23     22.96 o 
 -10  -1   4       40.39       40.62     11.12 o 
  -9  -1   4      321.13      330.64     19.02 o 
  -8  -1   4      268.03      274.18     18.23 o 
  -7  -1   4     1277.68     1208.15     40.32 o 
  -6  -1   4     2448.77     2505.63     51.02 o 
  -5  -1   4      944.58      971.07     54.99 o 
  -4  -1   4     3252.52     2964.54     71.12 o 
  -3  -1   4     6601.70     6575.35    181.82 o 
  -2  -1   4     2862.35     2731.35     47.50 o 
  -1  -1   4     3886.51     3964.27    160.56 o 
   0  -1   4     9722.95    10093.98    182.91 o 
   1  -1   4    16116.89    17146.68    272.50 o 
   2  -1   4     2958.13     2771.45     31.30 o 
   3  -1   4    17628.21    18430.27    302.92 o 
   4  -1   4      605.47      537.56     10.19 o 
   5  -1   4     8449.19     8218.45    122.16 o 
   6  -1   4        9.58        7.12      6.38 o 
   7  -1   4     4673.19     4530.51     71.90 o 
   8  -1   4      250.71      263.39     13.76 o 
   9  -1   4     1156.11     1136.12     34.74 o 
  10  -1   4      586.96      590.15     24.64 o 
 -11   0   4       11.11       12.46     15.61 o 
 -10   0   4       90.23       88.71     19.80 o 
  -9   0   4      279.62      273.47     23.83 o 
  -8   0   4      123.48      118.41     19.06 o 
  -7   0   4      846.31      812.71     34.09 o 
  -6   0   4     1659.70     1593.16     48.39 o 
  -5   0   4     6463.14     6561.06    164.23 o 
  -3   0   4     1605.02     1324.45     34.83 o 
  -2   0   4    27866.86    28738.80    934.78 o 
  -1   0   4     4530.59     4563.18     94.34 o 
   0   0   4    24797.34    25744.85    480.29 o 
   1   0   4     3349.83     3289.29     45.74 o 
   2   0   4    21347.54    22661.62    390.95 o 
   3   0   4     1284.58     1334.42     16.04 o 
   4   0   4    12104.58    12933.83    199.55 o 
   5   0   4     1556.64     1617.80     29.92 o 
   6   0   4     2376.02     2412.88     36.05 o 
   7   0   4     1545.77     1583.45     27.66 o 
   8   0   4      183.80      186.94     13.24 o 
   9   0   4     1329.23     1383.86     27.10 o 
  10   0   4        4.45       10.48      9.55 o 
  11   0   4      284.76      286.67     21.99 o 
 -11   1   4       10.93       21.38     14.88 o 
 -10   1   4      460.77      485.72     52.79 o 
  -9   1   4      467.37      456.03     29.33 o 
  -8   1   4     1882.62     1838.03     59.39 o 
  -7   1   4      331.73      267.24     39.59 o 
  -6   1   4     1022.82      979.50     53.89 o 
  -5   1   4     6424.38     6334.88    158.36 o 
  -4   1   4      820.01      756.62     26.39 o 
  -3   1   4    21402.96    21413.06    677.81 o 
  -1   1   4    22251.42    21588.65    636.02 o 
   0   1   4      192.79      185.86     10.37 o 
   1   1   4     2586.57     2664.62     47.86 o 
   2   1   4     4542.29     4527.65     55.61 o 
   3   1   4     4656.60     4891.67     54.87 o 
   4   1   4    10539.47    10919.40    139.67 o 
   5   1   4     1409.70     1395.52     24.96 o 
   6   1   4     2336.28     2299.69     31.10 o 
   7   1   4       42.35       52.78      6.30 o 
   8   1   4      440.66      465.48     12.32 o 
   9   1   4      309.01      318.07     37.21 o 
  10   1   4      187.27      228.75     28.59 o 
  11   1   4      278.92      296.55     17.32 o 
 -10   2   4      472.93      430.00     31.89 o 
  -9   2   4      139.08      124.64     21.99 o 
  -8   2   4     3341.08     3177.52     94.58 o 
  -7   2   4      636.54      569.30     49.85 o 
  -6   2   4     2027.64     1980.27     55.35 o 
  -5   2   4      332.05      326.62     19.80 o 
  -4   2   4     9187.45     9137.38    260.27 o 
  -3   2   4     5290.81     4974.86    113.27 o 
  -2   2   4    13003.16    13167.93    341.65 o 
   0   2   4     3256.86     3113.37     60.49 o 
   1   2   4    12474.18    12951.66    685.01 o 
   2   2   4     1379.30     1378.59     16.54 o 
   3   2   4    13429.65    14594.13    191.21 o 
   4   2   4      247.80      263.79      5.74 o 
   5   2   4     3153.38     3266.07     51.96 o 
   6   2   4       11.67       12.70      4.60 o 
   7   2   4      204.95      195.75      7.84 o 
   8   2   4      401.74      413.09     13.93 o 
   9   2   4       89.61       97.76     15.58 o 
  10   2   4      711.42      705.72     21.26 o 
  11   2   4      185.27      192.40     14.24 o 
 -10   3   4        0.10        5.13     17.60 o 
  -9   3   4     1459.38     1490.15     84.68 o 
  -8   3   4       63.27       59.75     18.33 o 
  -7   3   4     2987.86     2938.14    114.01 o 
  -6   3   4      513.40      486.45     25.66 o 
  -5   3   4     2204.42     2195.45     78.81 o 
  -4   3   4     7745.56     7614.24    189.52 o 
  -3   3   4     6163.69     6104.66    141.50 o 
  -2   3   4    14314.21    14923.49    402.87 o 
  -1   3   4     4189.04     4135.03     83.58 o 
   0   3   4     9561.97    10093.79    243.04 o 
   1   3   4       96.84      108.36      3.89 o 
   2   3   4     3118.44     3189.72     94.94 o 
   3   3   4      767.26      745.61     12.53 o 
   4   3   4       17.33       24.17      4.78 o 
   5   3   4     2037.31     2189.81     31.52 o 
   6   3   4       90.67       83.64      6.06 o 
   7   3   4      128.39      126.13      8.53 o 
   8   3   4     1473.78     1470.85     39.91 o 
   9   3   4        4.69        7.54     10.59 o 
  10   3   4     1195.40     1295.92    183.84 o 
  11   3   4        4.51       -4.40     16.50 o 
 -10   4   4      755.75      803.18     48.39 o 
  -9   4   4      461.68      435.86     54.99 o 
  -8   4   4      943.39      939.18     43.26 o 
  -7   4   4     1291.44     1327.02     69.65 o 
  -6   4   4      365.05      325.89     23.46 o 
  -5   4   4     4151.55     4022.04     81.90 o 
  -4   4   4      364.25      316.68     16.54 o 
  -3   4   4     4758.92     4588.64     88.16 o 
  -2   4   4       22.28       22.54      6.65 o 
  -1   4   4     1800.23     1782.64     39.77 o 
   0   4   4     4389.04     4460.45     63.45 o 
   1   4   4      157.27      187.08     11.36 o 
   2   4   4     1813.48     1699.10     43.62 o 
   3   4   4      303.01      298.76     18.33 o 
   4   4   4     1140.65     1132.22     11.47 o 
   5   4   4     1609.33     1522.05     21.06 o 
   6   4   4      561.62      627.58     14.56 o 
   7   4   4     2175.73     2169.11     44.72 o 
   8   4   4      517.41      577.15     21.65 o 
   9   4   4     1524.55     1553.19     53.15 o 
  10   4   4      214.64      247.08     18.27 o 
  11   4   4      531.09      550.76     25.66 o 
  -9   5   4       69.11       85.05     23.83 o 
  -8   5   4     1386.11     1460.09     54.99 o 
  -7   5   4       38.53       52.42     30.79 o 
  -6   5   4     1047.63     1036.99     28.38 o 
  -5   5   4      376.09      402.81     17.12 o 
  -4   5   4     1202.46     1266.22     26.68 o 
  -3   5   4     1674.47     1810.52     70.20 o 
  -2   5   4      201.62      186.47      8.14 o 
  -1   5   4     1736.76     1618.40     25.86 o 
   0   5   4     1299.94     1306.77     51.14 o 
   1   5   4     1389.94     1591.14     18.66 o 
   2   5   4     7715.32     7605.90    335.42 o 
   3   5   4     1735.98     1894.89     21.77 o 
   4   5   4     6168.01     6469.92     71.64 o 
   5   5   4      808.97      805.09     11.34 o 
   6   5   4     4842.76     5102.86     78.54 o 
   7   5   4     1832.26     1888.50     25.86 o 
   8   5   4     2235.29     2292.07     38.92 o 
   9   5   4     2045.28     1965.48     30.54 o 
  10   5   4      129.32      146.25     35.69 o 
  11   5   4      914.47      929.06     44.54 o 
  -9   6   4      303.11      322.96     33.36 o 
  -8   6   4      296.01      291.06     28.23 o 
  -7   6   4      110.36      116.42     29.01 o 
  -6   6   4      237.13      249.94     20.19 o 
  -5   6   4       73.29       91.08     21.08 o 
  -4   6   4      328.98      314.18     17.14 o 
  -3   6   4     1974.07     2008.96     55.90 o 
  -2   6   4      558.83      572.28     13.93 o 
  -1   6   4     4651.90     4532.70     99.89 o 
   0   6   4     1885.84     2042.25     31.26 o 
   1   6   4    18388.54    20194.48    421.68 o 
   2   6   4     6997.83     7344.95    508.45 o 
   3   6   4    15272.47    17215.96    472.31 o 
   4   6   4     1667.88     1641.90     62.50 o 
   5   6   4       21.19       50.64      7.62 o 
   6   6   4     4186.03     4011.87     64.34 o 
   7   6   4      450.33      476.63     13.17 o 
   8   6   4     2954.97     2952.84     57.21 o 
   9   6   4        6.48        5.95      5.07 o 
  10   6   4      605.07      618.39     14.10 o 
  11   6   4      162.25      166.69     12.15 o 
  -8   7   4        1.81       -2.57     16.50 o 
  -7   7   4      446.08      475.52     29.34 o 
  -6   7   4      342.51      350.08     21.93 o 
  -5   7   4       20.39       35.48     10.80 o 
  -4   7   4     1771.91     1742.20     43.60 o 
  -3   7   4       14.64       12.37     14.24 o 
  -2   7   4     2767.79     2711.08     50.15 o 
  -1   7   4     1060.37     1092.50     21.44 o 
   0   7   4     1909.88     1858.68     27.21 o 
   1   7   4     4580.97     4650.41     76.20 o 
   2   7   4       15.24       28.65      4.77 o 
   3   7   4    11083.33    11625.41    177.51 o 
   4   7   4      246.96      254.16      4.88 o 
   5   7   4     5440.26     5500.00    111.42 o 
   6   7   4      161.72      158.95      5.62 o 
   7   7   4     3801.11     3676.84     63.49 o 
   8   7   4      105.44      111.73      5.61 o 
   9   7   4     1013.98     1017.42     17.73 o 
  10   7   4      595.03      594.06     13.54 o 
  11   7   4      184.95      191.25     18.73 o 
  -8   8   4       20.17        7.23     24.46 o 
  -7   8   4      459.16      448.89     23.96 o 
  -6   8   4       86.70       97.12     14.82 o 
  -5   8   4      676.04      700.21     27.77 o 
  -4   8   4     1758.72     1864.68     47.27 o 
  -3   8   4      821.54      826.51     35.19 o 
  -2   8   4     3092.41     3054.65     53.37 o 
  -1   8   4       11.69       15.92      7.14 o 
   0   8   4     5671.17     5604.14    102.90 o 
   1   8   4      248.99      280.97      7.90 o 
   2   8   4     6122.87     5882.96    229.11 o 
   3   8   4      616.03      619.60     28.19 o 
   4   8   4     7420.54     7307.89    106.77 o 
   5   8   4     1836.81     1793.44     31.26 o 
   6   8   4     1794.84     1780.81     40.54 o 
   7   8   4      894.23      872.47     19.89 o 
   8   8   4      198.13      192.80      9.11 o 
   9   8   4      788.15      795.50     15.68 o 
  10   8   4       21.16       25.55      5.87 o 
  11   8   4      458.34      421.02     12.49 o 
  -7   9   4      222.76      251.09     26.16 o 
  -6   9   4      214.42      218.66     18.84 o 
  -5   9   4      711.84      737.64     26.15 o 
  -4   9   4       76.70       62.88     21.87 o 
  -3   9   4     2917.15     2880.54     56.44 o 
  -2   9   4       15.14       15.32      7.99 o 
  -1   9   4     3085.37     2952.68     79.73 o 
   0   9   4     1359.66     1381.35     24.35 o 
   1   9   4     3402.06     3388.91     53.65 o 
   2   9   4     2898.76     2872.05     48.70 o 
   3   9   4     1866.56     1898.63     28.05 o 
   4   9   4     4346.20     4639.28    100.79 o 
   5   9   4      120.14      118.35      6.58 o 
   6   9   4     1727.36     1794.41     79.55 o 
   7   9   4       56.26       71.01     14.32 o 
   8   9   4      313.09      328.80     13.19 o 
   9   9   4      255.73      254.13      8.35 o 
  10   9   4       34.89       33.90      7.99 o 
  11   9   4      236.03      235.02     14.74 o 
  -6  10   4     1005.61     1048.58     37.40 o 
  -5  10   4      120.38      140.16     16.27 o 
  -4  10   4      974.05      995.35     34.10 o 
  -3  10   4      676.84      666.11     32.63 o 
  -2  10   4     1027.60     1001.49     25.27 o 
  -1  10   4     1788.11     1796.61     34.47 o 
   0  10   4      463.34      456.21     13.47 o 
   1  10   4     3351.51     3411.03     79.55 o 
   2  10   4       50.90       55.19      7.54 o 
   3  10   4     2054.92     2078.08     32.23 o 
   4  10   4       69.72       85.75      5.97 o 
   5  10   4      948.27      946.78     19.15 o 
   6  10   4      642.84      596.05     15.71 o 
   7  10   4      166.94      147.37     18.70 o 
   8  10   4      323.96      310.99     11.63 o 
   9  10   4        0.52        4.86      4.43 o 
  10  10   4      115.92       22.96     60.49 o 
  11  10   4      111.63      106.31     24.93 o 
  -5  11   4      366.72      382.32     22.85 o 
  -4  11   4      919.11      916.72     34.61 o 
  -3  11   4      252.42      276.26     28.46 o 
  -2  11   4     1343.13     1348.34     31.62 o 
  -1  11   4        2.27        3.85      7.26 o 
   0  11   4     1780.99     1784.87     42.52 o 
   1  11   4       90.61       74.78     10.26 o 
   2  11   4     1079.82     1097.03     22.63 o 
   3  11   4      464.24      476.16     10.77 o 
   4  11   4      116.53      123.50      6.07 o 
   5  11   4      832.70      843.29     16.60 o 
   6  11   4       27.49       30.04      4.83 o 
   7  11   4      163.01      159.32     10.77 o 
   8  11   4      550.52      500.87     12.03 o 
   9  11   4        8.89        7.01      4.36 o 
  10  11   4      352.83      401.41     55.35 o 
  -4  12   4       11.29        5.12     13.08 o 
  -3  12   4      424.45      447.24     20.84 o 
  -2  12   4      174.94      175.91     19.43 o 
  -1  12   4      434.89      427.90     40.69 o 
   0  12   4      726.90      707.13     41.79 o 
   1  12   4       72.11       70.02     19.80 o 
   2  12   4      385.09      386.96     25.29 o 
   3  12   4      306.26      292.30     21.89 o 
   4  12   4      458.26      472.81     15.25 o 
   5  12   4      799.61      775.35     14.72 o 
   6  12   4        4.28       10.60      3.74 o 
   7  12   4      286.35      295.02     12.20 o 
   8  12   4      252.19      225.19     12.75 o 
   9  12   4      138.73      179.62     21.99 o 
  -3  13   4      495.69      516.90     25.48 o 
  -2  13   4       11.33        0.89     10.60 o 
  -1  13   4      265.81      268.98     14.37 o 
   0  13   4       77.73       46.56     21.99 o 
   1  13   4        2.54        2.20      8.06 o 
   2  13   4      285.49      299.64     26.58 o 
   3  13   4      176.30      178.75      9.22 o 
   4  13   4      614.88      620.78     14.76 o 
   5  13   4       63.15       68.31      5.87 o 
   6  13   4      143.64      150.97      6.18 o 
   7  13   4      310.96      304.44     12.28 o 
   8  13   4      180.92      168.99     35.19 o 
   9  13   4      675.53      612.92     33.73 o 
  -1  14   4      152.82      179.99     32.63 o 
   0  14   4        3.40        1.10      9.16 o 
   1  14   4      377.67      364.01     19.43 o 
   2  14   4      268.76      266.20     21.99 o 
   3  14   4      308.26      315.64     15.07 o 
   4  14   4      546.03      532.19     17.31 o 
   5  14   4      411.82      401.01     18.32 o 
   6  14   4      488.40      467.10     12.42 o 
   8  14   4      508.62      480.95     45.46 o 
   1  15   4      619.20      544.37     39.96 o 
   2  15   4       58.73       49.27     12.93 o 
   3  15   4      698.35      653.55     21.99 o 
   4  15   4       15.68       14.57      7.65 o 
   5  15   4      693.52      706.81     60.49 o 
   6  15   4       91.89       53.15     13.93 o 
  -4 -13   5      423.92      471.24     36.89 o 
  -3 -13   5      550.87      585.87     40.83 o 
  -2 -13   5      271.54      268.70     43.62 o 
  -7 -12   5      340.75      353.75     43.26 o 
  -6 -12   5      679.74      671.91     75.52 o 
  -5 -12   5      118.02      126.64     37.02 o 
  -4 -12   5     1053.93     1079.08     76.98 o 
  -3 -12   5       34.51       58.06     16.75 o 
  -2 -12   5     1233.26     1309.63     53.74 o 
  -1 -12   5      229.67      211.10     29.11 o 
   0 -12   5      775.10      824.95     43.65 o 
   1 -12   5      400.96      274.66    198.50 o 
  -8 -11   5       14.39       17.60     24.56 o 
  -7 -11   5     1324.86     1397.77     71.48 o 
  -6 -11   5        5.82       11.00     23.46 o 
  -5 -11   5      793.95      769.93     69.47 o 
  -4 -11   5      416.36      412.95     28.96 o 
  -3 -11   5      806.64      823.71     31.03 o 
  -2 -11   5      489.19      492.33     25.75 o 
  -1 -11   5      229.29      221.25     20.26 o 
   0 -11   5      458.50      435.62     24.99 o 
   1 -11   5       46.95       57.92     21.26 o 
   2 -11   5      132.09      168.26     27.49 o 
  -7 -10   5      449.97      428.90     41.06 o 
  -6 -10   5     1151.80     1214.11     64.15 o 
  -5 -10   5      222.47      229.48     56.82 o 
  -4 -10   5        1.73       16.55     12.60 o 
  -3 -10   5      323.58      352.34     57.19 o 
  -2 -10   5      123.25      146.76     17.36 o 
  -1 -10   5      277.37      270.88     19.81 o 
   0 -10   5       23.20       33.38     17.50 o 
   1 -10   5      198.20      216.28     45.46 o 
   2 -10   5      508.33      581.76     37.39 o 
   3 -10   5      130.60      123.17     26.03 o 
   4 -10   5      527.78      578.83     41.79 o 
 -10  -9   5      220.64      211.04     25.29 o 
  -9  -9   5      360.96      329.83     25.11 o 
  -8  -9   5      464.62      423.66    158.73 o 
  -7  -9   5      103.28      161.30     29.33 o 
  -6  -9   5      871.18     1071.88     90.18 o 
  -5  -9   5       95.08       84.68     26.39 o 
  -4  -9   5      160.18      175.59     53.15 o 
  -3  -9   5      255.72      244.25     18.65 o 
  -2  -9   5      629.25      675.85     33.82 o 
  -1  -9   5     1408.45     1413.49     45.44 o 
   0  -9   5      210.86      205.07      4.27 o 
   1  -9   5     1057.52     1083.80     26.03 o 
   2  -9   5     1498.66     1532.63     28.31 o 
   3  -9   5      216.95      250.19     11.08 o 
   4  -9   5     1811.96     1848.17     42.55 o 
   5  -9   5        0.17        1.95      8.61 o 
 -10  -8   5       12.27       24.25     17.95 o 
  -9  -8   5      864.41      884.84     33.50 o 
  -8  -8   5       28.25       17.49     13.04 o 
  -7  -8   5      209.50      210.80     16.16 o 
  -6  -8   5      826.36      873.52     22.67 o 
  -5  -8   5      171.90      144.07     28.96 o 
  -4  -8   5     1802.94     1966.34     76.98 o 
  -3  -8   5     1861.34     2017.66    120.24 o 
  -2  -8   5     1154.94     1098.71     41.13 o 
  -1  -8   5     1824.02     1828.38     65.43 o 
   0  -8   5      600.78      584.82     10.17 o 
   1  -8   5     2336.66     2458.55     45.58 o 
   2  -8   5        2.91        7.33      4.57 o 
   3  -8   5     3699.01     3877.74     70.35 o 
   4  -8   5      667.03      718.05     19.43 o 
   5  -8   5     1219.22     1241.67     29.89 o 
   6  -8   5      613.17      669.84     34.61 o 
 -10  -7   5      117.02      104.61     15.76 o 
  -9  -7   5      381.65      374.40     17.13 o 
  -8  -7   5       17.19       20.89     14.30 o 
  -7  -7   5      897.29      889.88     27.19 o 
  -6  -7   5      812.24      877.50     23.05 o 
  -5  -7   5     1944.00     1999.59     38.37 o 
  -4  -7   5     2840.86     3021.36    107.04 o 
  -3  -7   5       17.83       37.39     24.93 o 
  -2  -7   5     3271.16     3151.02    274.57 o 
  -1  -7   5      229.57      276.75     23.46 o 
   0  -7   5     1809.19     1823.54     63.97 o 
   1  -7   5     1002.51     1005.52     19.62 o 
   2  -7   5     2836.88     2814.24     50.70 o 
   3  -7   5     2914.66     2958.93     52.25 o 
   4  -7   5     1436.33     1501.53     30.99 o 
   5  -7   5     2450.10     2497.70     42.50 o 
   6  -7   5        5.20        5.07      9.35 o 
   7  -7   5     1068.20     1060.78     28.42 o 
 -11  -6   5        6.40        9.04     10.80 o 
 -10  -6   5       98.54      103.87     14.89 o 
  -9  -6   5      486.77      439.52     22.18 o 
  -8  -6   5      183.62      195.79     12.34 o 
  -7  -6   5     1372.23     1421.96     29.70 o 
  -6  -6   5      105.11      109.35      9.96 o 
  -5  -6   5     2646.41     2631.61     88.20 o 
  -4  -6   5      989.73     1006.62     19.43 o 
  -3  -6   5     6014.10     6660.77    204.55 o 
  -2  -6   5     4892.86     5201.41    202.35 o 
  -1  -6   5     1837.24     1783.21     39.33 o 
   0  -6   5     5620.87     5450.88     82.19 o 
   1  -6   5      763.87      765.25     17.12 o 
   2  -6   5     4589.31     4821.88     85.01 o 
   3  -6   5      312.43      335.01     22.18 o 
   4  -6   5     4628.18     4852.74     88.22 o 
   5  -6   5       89.00       92.19     11.62 o 
   6  -6   5     1767.98     1811.70     41.47 o 
   7  -6   5      689.62      694.51     20.34 o 
 -11  -5   5       11.57       13.14     10.02 o 
 -10  -5   5      559.96      577.75     27.09 o 
  -9  -5   5       95.50       98.95     23.11 o 
  -8  -5   5     1981.78     1968.08     51.02 o 
  -7  -5   5      361.68      385.36     23.08 o 
  -6  -5   5     1124.06     1130.11     24.13 o 
  -5  -5   5     1737.77     1696.42     49.83 o 
  -4  -5   5     2213.16     2318.67     44.92 o 
  -3  -5   5     7764.65     8422.92    248.54 o 
  -2  -5   5     2333.15     2712.33     85.78 o 
  -1  -5   5    12663.82    12618.43    366.95 o 
   0  -5   5      801.58      703.38    320.57 o 
   1  -5   5     8919.24     9665.96    179.62 o 
   2  -5   5        9.42       13.61      8.32 o 
   3  -5   5     2697.84     2892.90     54.05 o 
   4  -5   5     1995.96     1975.47     30.43 o 
   5  -5   5     1627.79     1614.89     30.27 o 
   6  -5   5     1517.25     1547.01     31.86 o 
   7  -5   5        9.06        9.71      8.61 o 
   8  -5   5      549.97      535.71     23.39 o 
 -11  -4   5      192.12      202.07     16.77 o 
 -10  -4   5      544.73      544.87     30.27 o 
  -9  -4   5      896.52      896.39     32.39 o 
  -8  -4   5     1588.62     1589.20     37.64 o 
  -7  -4   5      467.00      497.72     18.11 o 
  -6  -4   5     2868.71     2827.95     52.89 o 
  -5  -4   5      201.15      216.99     13.66 o 
  -4  -4   5     9230.37     9361.44    206.78 o 
  -3  -4   5       94.60      117.48      9.12 o 
  -2  -4   5    13378.39    13950.95    415.34 o 
  -1  -4   5     2356.13     2484.68     72.22 o 
   0  -4   5     8489.38     8205.30    148.53 o 
   1  -4   5     4940.95     5019.31     78.34 o 
   2  -4   5     2318.26     2415.90     44.17 o 
   3  -4   5     1427.10     1434.28     24.75 o 
   4  -4   5     1277.51     1303.65     31.23 o 
   5  -4   5     6481.56     6355.51    101.99 o 
   6  -4   5      508.60      544.62     16.53 o 
   7  -4   5      292.63      263.68     13.85 o 
   8  -4   5      708.78      686.15     21.34 o 
   9  -4   5       26.35       29.25     11.66 o 
 -11  -3   5      493.78      526.33     36.17 o 
 -10  -3   5      131.01      125.84     15.62 o 
  -9  -3   5     1731.61     1811.78     54.19 o 
  -8  -3   5       46.81       59.51     11.74 o 
  -7  -3   5     5030.42     2827.63   1766.73 o 
  -6  -3   5      564.20      544.74     60.85 o 
  -5  -3   5    10386.38     9783.66    325.89 o 
  -4  -3   5     3552.34     3569.38     80.64 o 
  -3  -3   5     6129.23     5949.23    294.18 o 
  -2  -3   5    10791.78    11109.78    219.42 o 
  -1  -3   5      833.03      814.17     57.92 o 
   0  -3   5    13565.83    14536.75    410.57 o 
   1  -3   5     1717.66     1747.00     28.42 o 
   2  -3   5     3659.09     3820.23     80.83 o 
   3  -3   5     1533.52     1586.20     23.57 o 
   4  -3   5      167.94      190.11     12.58 o 
   5  -3   5     2094.37     2063.67     33.60 o 
   6  -3   5      169.14      182.21     10.97 o 
   7  -3   5      424.04      392.49     13.30 o 
   8  -3   5      830.29      812.97     27.63 o 
   9  -3   5      251.09      245.23     29.12 o 
 -11  -2   5       34.50       36.44     15.19 o 
 -10  -2   5     1577.60     1618.37     47.77 o 
  -9  -2   5      215.99      191.32     27.30 o 
  -8  -2   5     3027.63     3093.66    100.65 o 
  -7  -2   5     2444.46     2473.32     83.21 o 
  -6  -2   5     3589.04     3378.77    100.08 o 
  -5  -2   5     6542.92     5894.25    158.73 o 
  -4  -2   5      112.99      100.81     16.86 o 
  -3  -2   5     5855.63     5492.59    100.31 o 
  -2  -2   5     1228.83     1333.12     55.54 o 
  -1  -2   5    11598.30    12608.50    592.22 o 
   0  -2   5     2825.14     2920.11     50.40 o 
   1  -2   5     1292.75     1646.10     24.84 o 
   2  -2   5     3142.65     3061.05     51.20 o 
   3  -2   5     1349.60     1330.14     17.60 o 
   4  -2   5      221.85      211.14     16.59 o 
   5  -2   5     1599.27     1486.38     27.08 o 
   6  -2   5     1572.57     1545.02     31.03 o 
   7  -2   5     2578.67     2497.83     43.13 o 
   8  -2   5       60.86       75.51     11.00 o 
   9  -2   5     1286.11     1263.65     27.49 o 
  10  -2   5      248.59      261.60     15.74 o 
 -11  -1   5      499.50      507.30     23.75 o 
 -10  -1   5      919.47      902.19     35.07 o 
  -9  -1   5      280.81      262.89     35.58 o 
  -8  -1   5     3032.69     3099.78    114.56 o 
  -7  -1   5      203.84      200.98     23.03 o 
  -6  -1   5     2132.37     2075.21     67.08 o 
  -5  -1   5      215.66      176.33     35.19 o 
  -4  -1   5     1980.53     1938.48     52.05 o 
  -3  -1   5      314.68      229.85     30.43 o 
  -2  -1   5     1539.71     1920.99     42.72 o 
  -1  -1   5     3283.69     3552.51     61.77 o 
   0  -1   5      152.29      214.06     34.83 o 
   1  -1   5      502.00      461.86      7.75 o 
   2  -1   5     6748.77     7155.86     92.59 o 
   3  -1   5      246.34      242.22      8.88 o 
   4  -1   5     7546.93     7662.57    113.19 o 
   5  -1   5     1941.29     1924.57     29.05 o 
   6  -1   5     2694.11     2646.81     41.62 o 
   7  -1   5      936.28      991.61     25.38 o 
   8  -1   5     2077.21     2024.92     37.73 o 
   9  -1   5     1216.08     1273.75     29.87 o 
  10  -1   5      470.96      491.53     25.83 o 
 -11   0   5      600.59      568.81     24.74 o 
 -10   0   5       54.44       65.25     15.75 o 
  -9   0   5      788.19      776.44     29.93 o 
  -8   0   5      355.37      326.23     35.49 o 
  -7   0   5     1422.05     1443.79     59.37 o 
  -6   0   5      672.29      655.53     28.62 o 
  -5   0   5      567.19      528.24     27.86 o 
  -4   0   5     3188.10     3393.43    106.31 o 
  -3   0   5     4393.85     4771.41    136.00 o 
  -2   0   5      478.73      435.13     19.06 o 
  -1   0   5     6980.87     6720.15    123.38 o 
   0   0   5      649.23      700.58     16.51 o 
   1   0   5    11053.19    11533.65    175.66 o 
   2   0   5     8339.54     8786.03    118.30 o 
   3   0   5    10444.67    10959.08    139.34 o 
   4   0   5    10136.69    10134.47    150.25 o 
   5   0   5     2177.68     2175.90     30.96 o 
   6   0   5     2096.15     2048.91     34.16 o 
   7   0   5      941.26      919.56     17.75 o 
   8   0   5     2399.33     2402.70     41.60 o 
   9   0   5       74.79       87.90     12.46 o 
  10   0   5     1444.99     1454.44     33.44 o 
 -11   1   5       93.23       77.71     21.49 o 
 -10   1   5       66.22       63.05     19.80 o 
  -9   1   5      368.57      338.35     27.86 o 
  -8   1   5       16.04        0.73     23.46 o 
  -7   1   5     3299.41     3040.78     85.78 o 
  -6   1   5      427.72      443.93     25.29 o 
  -5   1   5      513.05      487.19     23.83 o 
  -4   1   5     3911.56     3821.60     91.65 o 
  -3   1   5     2305.63     2447.29     59.02 o 
  -2   1   5    14487.21    13733.57    368.05 o 
  -1   1   5     2253.23     2110.77     46.92 o 
   0   1   5     8521.61     8538.22    277.50 o 
   1   1   5     5798.26     5427.43    157.81 o 
   2   1   5     3552.99     3609.63     46.32 o 
   3   1   5    22165.67    23925.65    371.91 o 
   4   1   5      846.99      865.90     20.33 o 
   5   1   5    11212.19    11338.00    220.46 o 
   6   1   5       62.68       58.19      5.77 o 
   7   1   5     3172.58     3160.76     48.47 o 
   8   1   5      188.56      190.73     10.57 o 
   9   1   5     1644.71     1681.38     38.59 o 
  10   1   5      229.77      250.34     20.61 o 
  11   1   5      223.71      232.05     19.06 o 
 -10   2   5      339.26      282.63     28.96 o 
  -9   2   5      383.62      393.34     28.23 o 
  -8   2   5        6.31        9.53     18.66 o 
  -7   2   5     2166.80     2020.59     63.78 o 
  -6   2   5       72.49       68.18     15.40 o 
  -5   2   5     1971.25     1930.41     74.42 o 
  -4   2   5     6232.15     6035.01    171.56 o 
  -3   2   5     9766.89     9818.86    273.84 o 
  -1   2   5    13975.14    14554.34    386.38 o 
   0   2   5     6810.23     6296.02    136.73 o 
   1   2   5      891.49      867.88     14.99 o 
   2   2   5    15608.21    16728.42    386.20 o 
   3   2   5      121.83      127.45      4.51 o 
   4   2   5    20079.07    21616.54    332.15 o 
   5   2   5     1461.75     1461.87     18.15 o 
   6   2   5     4241.56     4220.84     59.08 o 
   7   2   5     1726.13     1774.07     33.02 o 
   8   2   5      319.01      313.78     15.93 o 
   9   2   5      796.26      964.99    259.54 o 
  10   2   5       40.23       22.36      9.90 o 
  11   2   5      341.28      348.25     19.43 o 
 -10   3   5      617.78      683.67     67.82 o 
  -9   3   5       66.64       61.22     19.06 o 
  -8   3   5     1408.62     1338.02     75.15 o 
  -7   3   5     1400.22     1360.75     49.49 o 
  -6   3   5     2177.00     2124.70     60.49 o 
  -5   3   5     4027.86     3707.23     93.48 o 
  -4   3   5     2544.50     2463.79     61.59 o 
  -3   3   5    18768.98    19045.32    601.19 o 
  -2   3   5     2107.72     2044.05     44.72 o 
  -1   3   5    18852.79    19402.00    555.00 o 
   0   3   5     2090.72     2180.85     31.18 o 
   1   3   5    10917.20    11365.08    692.10 o 
   2   3   5     6599.36     7121.50    282.73 o 
   3   3   5     7281.63     7593.30    101.56 o 
   4   3   5     6819.34     6983.59     83.36 o 
   5   3   5      223.39      208.24      7.11 o 
   6   3   5     3172.75     3102.75     39.17 o 
   7   3   5        8.27       12.67      5.45 o 
   8   3   5      414.15      429.06     19.25 o 
   9   3   5      112.17      125.69     11.55 o 
  10   3   5      159.34      188.87     24.74 o 
  11   3   5      153.25      184.49     21.81 o 
 -10   4   5      406.58      405.44     62.69 o 
  -9   4   5      387.08      399.21     31.53 o 
  -8   4   5     1422.81     1405.84     82.48 o 
  -7   4   5      161.74      148.47     20.53 o 
  -6   4   5     4053.79     3995.36    138.93 o 
  -5   4   5      162.24      218.48     17.96 o 
  -4   4   5     8335.40     8066.60    207.85 o 
  -3   4   5     2244.15     2244.57     53.15 o 
  -2   4   5    10914.48    11460.04    297.66 o 
  -1   4   5     3695.39     3835.16     78.81 o 
   0   4   5     1169.88     1031.92     19.43 o 
   1   4   5    14543.08    15124.00    380.51 o 
   2   4   5        3.64       20.16     11.00 o 
   3   4   5     4794.39     4637.15     85.50 o 
   4   4   5      380.22      367.02      6.26 o 
   5   4   5     1039.63     1040.42     17.99 o 
   6   4   5     1370.47     1545.34     28.70 o 
   7   4   5      146.57      176.65     11.73 o 
   8   4   5      617.87      648.43     15.34 o 
   9   4   5      101.55      113.00     30.24 o 
  10   4   5      552.98      563.17     30.61 o 
  11   4   5       41.31       37.39      9.16 o 
  -9   5   5     1143.28     1134.93     55.35 o 
  -8   5   5      107.88      125.00     39.96 o 
  -7   5   5     2285.22     2287.09     74.42 o 
  -6   5   5     1329.14     1272.40     43.99 o 
  -5   5   5     1845.94     1864.06     54.99 o 
  -4   5   5     4656.37     4638.81    124.27 o 
  -3   5   5      321.67      304.95     12.29 o 
  -2   5   5     7732.08     7571.09    261.56 o 
  -1   5   5      184.15      178.13      8.09 o 
   0   5   5     5332.80     5323.47    100.08 o 
   1   5   5      390.31      376.29      8.09 o 
   2   5   5     2258.00     2029.02     53.15 o 
   3   5   5     1509.76     1651.81     46.56 o 
   4   5   5       27.86       35.21      8.94 o 
   5   5   5      743.03      755.40     15.87 o 
   6   5   5      589.86      596.18     12.96 o 
   7   5   5      825.24      855.92     12.21 o 
   8   5   5      980.01      950.39     20.98 o 
   9   5   5        4.37        7.63      7.05 o 
  10   5   5      502.96      483.66     20.88 o 
  11   5   5       13.48       12.24      8.29 o 
  -9   6   5      559.72      490.85     38.86 o 
  -8   6   5      681.15      681.11     40.32 o 
  -7   6   5     1111.24     1070.78     45.82 o 
  -6   6   5      169.15      191.72     19.80 o 
  -5   6   5     2784.13     2725.43     62.27 o 
  -4   6   5        2.31        5.23     10.55 o 
  -3   6   5     3022.49     2963.19     59.57 o 
  -2   6   5      608.77      653.11     24.38 o 
  -1   6   5     1216.35     1139.19     18.14 o 
   0   6   5     2781.07     2828.99     42.01 o 
   1   6   5      475.92      521.39     10.85 o 
   2   6   5       22.23       47.19     15.76 o 
   3   6   5     1758.52     1860.03     52.79 o 
   4   6   5     1228.22     1390.43     62.14 o 
   5   6   5     1667.71     1610.88     40.32 o 
   6   6   5      143.03      148.49      5.94 o 
   7   6   5     2322.32     2260.56     38.35 o 
   8   6   5      139.77      161.25      7.53 o 
   9   6   5     1231.65     1246.63     40.50 o 
  10   6   5      185.80      205.23     12.23 o 
  11   6   5      523.89      532.65     69.81 o 
  -8   7   5      988.97     1008.10     50.95 o 
  -7   7   5       77.57       81.01     20.16 o 
  -6   7   5      417.78      415.96     19.83 o 
  -5   7   5      527.20      557.62     25.56 o 
  -4   7   5      768.04      758.38     27.66 o 
  -3   7   5     1286.30     1317.97     32.14 o 
  -2   7   5      188.16      190.11     13.01 o 
  -1   7   5      632.37      660.76     21.99 o 
   0   7   5      288.92      310.78      7.90 o 
   1   7   5      919.85      925.03     17.41 o 
   2   7   5       28.51       38.98      5.41 o 
   3   7   5      878.07      943.76     41.09 o 
   4   7   5     4826.99     5013.53     80.92 o 
   5   7   5      742.80      709.54     20.58 o 
   6   7   5     1557.89     1559.50     56.75 o 
   7   7   5      723.67      713.52     15.30 o 
   8   7   5      642.17      655.22     12.43 o 
   9   7   5     1657.63     1631.60     35.96 o 
  10   7   5       56.21       64.36     10.03 o 
  11   7   5      753.94      754.77     21.90 o 
  -8   8   5      113.06       99.71     24.56 o 
  -7   8   5       86.51      118.53     20.42 o 
  -6   8   5      344.61      374.80     21.26 o 
  -5   8   5        8.23        7.52     12.49 o 
  -4   8   5      288.22      305.81     15.45 o 
  -3   8   5       37.87       27.83      8.54 o 
  -2   8   5      306.13      309.42     20.40 o 
  -1   8   5      527.68      470.85     12.26 o 
   0   8   5       65.92       71.62     13.93 o 
   1   8   5     4436.86     4361.92     68.58 o 
   2   8   5     1220.61     1197.98     23.33 o 
   3   8   5      666.52      659.03     10.16 o 
   4   8   5     3675.80     3785.55     93.00 o 
   5   8   5     1040.21     1033.08     26.21 o 
   6   8   5     1728.74     1777.77     31.23 o 
   7   8   5      106.19      113.21      4.54 o 
   8   8   5     1669.22     1544.49     38.23 o 
   9   8   5       36.14       27.26      5.54 o 
  10   8   5      830.30      822.83     23.54 o 
  11   8   5       73.60       56.75     14.57 o 
  -7   9   5      332.56      322.22     23.22 o 
  -6   9   5      319.05      291.28     25.42 o 
  -5   9   5       81.10       84.60     16.93 o 
  -4   9   5      633.47      640.60     25.64 o 
  -3   9   5       39.60       53.49      9.50 o 
  -2   9   5     1811.92     1821.76     39.90 o 
  -1   9   5      283.18      288.73     18.88 o 
   0   9   5      261.29      251.41     15.27 o 
   1   9   5     2456.79     2350.63     36.03 o 
   2   9   5      309.93      294.01      9.49 o 
   3   9   5     3008.00     3002.89     45.24 o 
   4   9   5        7.55       11.19      3.08 o 
   5   9   5     3765.61     3742.00     67.35 o 
   6   9   5      267.41      242.84      5.37 o 
   7   9   5     1882.23     1890.20     30.73 o 
   8   9   5      345.44      358.71      9.46 o 
   9   9   5      556.54      524.77     21.06 o 
  10   9   5      326.16      287.46     48.57 o 
  11   9   5      107.28      105.58     27.13 o 
  -6  10   5       47.33       45.26     27.24 o 
  -5  10   5      446.73      496.41     27.72 o 
  -4  10   5      785.48      815.21     26.45 o 
  -3  10   5      318.99      323.13     18.62 o 
  -2  10   5     2208.71     2275.70     50.91 o 
  -1  10   5      131.63      144.42      9.98 o 
   0  10   5     2607.92     2552.47     54.25 o 
   1  10   5      165.28      176.63     10.42 o 
   2  10   5     4094.17     4084.21     99.53 o 
   3  10   5       19.05       20.78      5.91 o 
   4  10   5     1819.85     1829.34     25.59 o 
   5  10   5      606.31      599.64     13.80 o 
   6  10   5      945.11      925.18     18.48 o 
   7  10   5      773.33      764.18     16.80 o 
   8  10   5      203.49      219.13     14.80 o 
   9  10   5      628.32      649.28     27.84 o 
  10  10   5        0.03       -3.67     17.96 o 
  11  10   5      247.43      279.33     55.35 o 
  -5  11   5      507.12      537.52     30.69 o 
  -4  11   5        0.76        7.15     13.05 o 
  -3  11   5     1613.23     1609.61     44.62 o 
  -2  11   5       35.65       42.35     12.54 o 
  -1  11   5     2297.99     2207.48     43.41 o 
   0  11   5      100.67      109.23     14.11 o 
   1  11   5     1973.86     1887.89     60.49 o 
   2  11   5      963.47      925.48     26.23 o 
   3  11   5      873.11      898.14     17.64 o 
   4  11   5     1434.53     1417.30     24.38 o 
   5  11   5      159.57      149.17      8.05 o 
   6  11   5     1798.81     1702.62     34.76 o 
   7  11   5       34.85       36.61      3.58 o 
   8  11   5      305.25      292.66     10.74 o 
   9  11   5      109.65      118.09     20.86 o 
  10  11   5       32.90       18.70     20.16 o 
  -4  12   5      395.58      389.68     26.29 o 
  -3  12   5      538.06      502.12     25.79 o 
  -2  12   5      808.21      854.37     25.91 o 
  -1  12   5      915.67      955.42     25.26 o 
   0  12   5      786.87      781.33     23.70 o 
   1  12   5     1085.93     1109.64     43.99 o 
   2  12   5       15.77       14.20      7.07 o 
   3  12   5     1210.38     1189.26     20.09 o 
   4  12   5       97.26       93.18      7.07 o 
   5  12   5      466.47      471.81     10.14 o 
   6  12   5      128.40      130.70      5.90 o 
   7  12   5       84.57       77.03      6.75 o 
   8  12   5      175.90      154.70     20.90 o 
   9  12   5       10.97       35.92     30.79 o 
  10  12   5      105.61       71.48     20.90 o 
  -3  13   5        1.85       11.16     19.16 o 
  -2  13   5     1023.77     1070.95     30.72 o 
  -1  13   5        4.69        6.42      8.04 o 
   0  13   5      583.97      619.15     38.86 o 
   1  13   5       11.43       15.03      8.80 o 
   2  13   5      206.15      205.72     28.59 o 
   3  13   5      250.99      273.79     14.61 o 
   4  13   5       58.91       56.08     16.07 o 
   5  13   5      130.69      139.33      7.50 o 
   6  13   5        2.17        4.44      4.05 o 
   7  13   5       16.65       14.66     13.93 o 
   8  13   5      149.58      149.56     20.53 o 
   9  13   5        0.39        6.23     14.66 o 
  -1  14   5       93.36      101.54     15.76 o 
   0  14   5       71.50       61.95     21.99 o 
   1  14   5        1.06        4.40      8.06 o 
   2  14   5       70.66       48.56     34.64 o 
   3  14   5        5.35        5.52      7.77 o 
   4  14   5       59.20       66.61      8.75 o 
   5  14   5      264.83      239.62      8.05 o 
   8  14   5        9.01       22.36     15.40 o 
   1  15   5       19.69       34.09     11.00 o 
   2  15   5      104.21       72.22     57.55 o 
   3  15   5        6.16        3.07      5.71 o 
   4  15   5      159.54      152.07     22.91 o 
  -6 -12   6       11.68       11.77     14.37 o 
  -5 -12   6      842.05      769.05     97.14 o 
  -4 -12   6       10.94        2.74     15.17 o 
  -3 -12   6     1162.62     1262.66     77.71 o 
  -2 -12   6      252.88      306.79     45.48 o 
  -1 -12   6      921.54      936.27     66.17 o 
  -7 -11   6       60.95       73.68     31.89 o 
  -6 -11   6     1099.73     1140.06     67.82 o 
  -5 -11   6      504.44      502.66     46.37 o 
  -4 -11   6      654.83      657.14     66.53 o 
  -3 -11   6      892.48      839.26    102.83 o 
  -2 -11   6      297.05      354.77     32.81 o 
  -1 -11   6     1889.19     1745.88     60.03 o 
   0 -11   6       28.80       35.70     19.80 o 
   1 -11   6     1237.93     1287.60     45.77 o 
   2 -11   6        1.20       18.70     20.90 o 
  -7 -10   6      624.81      630.15     86.51 o 
  -6 -10   6      980.76     1100.11     63.78 o 
  -5 -10   6      170.19      170.83     33.36 o 
  -4 -10   6     1493.11     1429.32    100.81 o 
  -3 -10   6       10.01        4.97     14.73 o 
  -2 -10   6     1798.62     1803.31     49.30 o 
  -1 -10   6      122.16      135.47     18.23 o 
   0 -10   6     1540.89     1458.54     43.68 o 
   1 -10   6      445.07      387.41    221.96 o 
   2 -10   6      325.66      379.41     57.55 o 
   3 -10   6      311.65      291.80     57.19 o 
  -9  -9   6      828.78      874.66     57.19 o 
  -7  -9   6     1189.99     1236.11     64.52 o 
  -6  -9   6        4.83       -4.77     39.96 o 
  -5  -9   6     1496.35     1557.60     73.68 o 
  -4  -9   6     1152.82     1199.45     62.32 o 
  -3  -9   6     1384.65     1402.93    131.79 o 
  -2  -9   6     1153.86     1189.01     37.70 o 
  -1  -9   6      327.87      377.92     28.39 o 
   0  -9   6      888.53      854.06     49.67 o 
   1  -9   6      226.90      223.98     26.39 o 
   2  -9   6      899.88      964.84     46.56 o 
   3  -9   6       79.26       69.28     21.63 o 
   4  -9   6      110.52      142.60     25.66 o 
 -10  -8   6      671.97      685.62     36.47 o 
  -9  -8   6      139.30      169.76     12.56 o 
  -8  -8   6     1459.68     1476.48     40.08 o 
  -7  -8   6      341.33      333.57     13.57 o 
  -6  -8   6      737.75      776.78     51.69 o 
  -5  -8   6     1928.19     2040.39    128.67 o 
  -4  -8   6      155.31      165.33     31.16 o 
  -3  -8   6     1344.64     1312.36     61.59 o 
  -2  -8   6      109.45      124.45     28.95 o 
  -1  -8   6      436.68      484.89     22.72 o 
   0  -8   6      816.51      868.72     28.49 o 
   1  -8   6       90.84       92.08      4.62 o 
   2  -8   6     1006.60      993.99     23.79 o 
   3  -8   6      170.64      171.26     30.43 o 
   4  -8   6      408.56      455.53     19.32 o 
   5  -8   6      391.83      362.87     20.26 o 
 -10  -7   6      202.02      236.78     18.51 o 
  -9  -7   6      341.07      351.27     24.74 o 
  -8  -7   6      723.79      737.08     51.14 o 
  -7  -7   6       29.83       43.73     10.81 o 
  -6  -7   6      603.15      626.72     37.55 o 
  -5  -7   6       26.05       29.69     23.46 o 
  -4  -7   6      812.76      885.66     85.41 o 
  -3  -7   6      791.04      882.73     53.52 o 
  -2  -7   6      130.35      129.77     50.95 o 
  -1  -7   6     2808.81     2770.80     59.38 o 
   0  -7   6      463.49      464.80     35.37 o 
   1  -7   6     1231.19     1157.15     30.43 o 
   2  -7   6      707.92      728.27     17.54 o 
   3  -7   6      448.85      448.85     24.01 o 
   4  -7   6     1426.19     1484.88     35.56 o 
   5  -7   6        5.90       -4.62     10.21 o 
   6  -7   6      795.25      781.83     29.14 o 
 -10  -6   6       34.01       28.19     11.36 o 
  -9  -6   6      437.26      467.45     24.89 o 
  -8  -6   6       86.09      104.71     10.37 o 
  -7  -6   6      349.48      338.99     13.20 o 
  -6  -6   6      957.23      983.44     18.99 o 
  -5  -6   6      234.84      232.66      7.07 o 
  -4  -6   6      704.62      739.39     48.02 o 
  -3  -6   6     1096.34     1222.91     98.24 o 
  -2  -6   6      183.77      181.46     29.69 o 
  -1  -6   6     1941.41     1820.97     47.54 o 
   0  -6   6      603.50      615.18     22.43 o 
   1  -6   6     1445.93     1444.40     25.11 o 
   2  -6   6        0.32        3.58      6.08 o 
   3  -6   6     3138.89     3186.22     58.65 o 
   4  -6   6      290.59      328.44     20.56 o 
   5  -6   6     1773.58     1775.83     43.29 o 
   6  -6   6     1089.74     1064.28     32.86 o 
   7  -6   6      572.81      573.91     18.49 o 
 -11  -5   6       77.39       83.75     13.05 o 
 -10  -5   6       70.30       49.28     13.90 o 
  -9  -5   6      138.38      147.04     18.73 o 
  -8  -5   6        2.28        7.17      8.17 o 
  -7  -5   6      685.01      655.99     31.53 o 
  -6  -5   6      245.62      235.32     14.66 o 
  -5  -5   6      810.37      809.99     21.13 o 
  -4  -5   6     1013.19     1022.67     27.84 o 
  -3  -5   6       54.83       50.22     23.83 o 
  -2  -5   6     4047.06     4225.94    171.93 o 
  -1  -5   6      699.50      702.73     38.49 o 
   0  -5   6     4453.42     4480.84     82.97 o 
   1  -5   6      521.81      510.59     11.59 o 
   2  -5   6     1653.27     1767.96     28.21 o 
   3  -5   6     2396.26     2485.94     42.36 o 
   4  -5   6     1388.44     1473.94     34.73 o 
   5  -5   6     2762.70     2845.42     53.12 o 
   6  -5   6      219.12      234.28     14.86 o 
   7  -5   6     1904.09     1892.09     39.19 o 
   8  -5   6        5.41       11.42      9.82 o 
 -11  -4   6        0.61       -3.18     10.45 o 
 -10  -4   6      119.37      133.74     25.07 o 
  -9  -4   6      119.10      124.47     13.30 o 
  -8  -4   6       90.64      123.62     13.28 o 
  -7  -4   6      665.55      700.45     26.20 o 
  -6  -4   6       74.11       68.57     14.73 o 
  -5  -4   6     1548.71     1518.00     32.03 o 
  -4  -4   6      551.66      506.95     34.21 o 
  -3  -4   6     2790.58     3004.34     56.37 o 
  -2  -4   6     3102.71     3179.72     97.14 o 
  -1  -4   6     5826.05     6154.15    171.19 o 
   0  -4   6    10328.05    10889.74    361.26 o 
   1  -4   6     3091.46     3205.82     49.41 o 
   2  -4   6     7364.81     7578.63    158.73 o 
   3  -4   6      142.17      157.52     15.40 o 
   4  -4   6     5084.95     5275.06     93.45 o 
   5  -4   6      222.81      252.66     12.34 o 
   6  -4   6     3184.05     3134.20     53.57 o 
   7  -4   6      700.77      688.99     18.39 o 
   8  -4   6      448.87      458.99     16.45 o 
 -11  -3   6      144.62      139.91     15.10 o 
 -10  -3   6      411.78      467.71     22.93 o 
  -9  -3   6       29.08       35.86      9.96 o 
  -8  -3   6     1467.99     1426.51     35.60 o 
  -7  -3   6      514.06      526.04     35.56 o 
  -6  -3   6     2184.12     2076.31     73.32 o 
  -5  -3   6     1712.05     1665.37     60.85 o 
  -4  -3   6     2236.17     2179.32     60.33 o 
  -3  -3   6    12521.89    13227.40    664.61 o 
  -2  -3   6     3962.93     4706.56     91.76 o 
  -1  -3   6    20490.86    22061.91    719.60 o 
   0  -3   6       47.17       69.65     15.76 o 
   1  -3   6    15881.14    16448.32    399.94 o 
   2  -3   6     1194.21     1158.99     25.53 o 
   3  -3   6     5808.63     5713.94     95.15 o 
   4  -3   6     1557.51     1612.33     27.19 o 
   5  -3   6     1409.10     1473.92     30.40 o 
   6  -3   6     1281.71     1273.84     23.10 o 
   7  -3   6      192.82      197.82     10.99 o 
   8  -3   6      392.02      392.20     18.67 o 
   9  -3   6      100.65       79.19     22.86 o 
 -11  -2   6      563.08      627.52     32.99 o 
 -10  -2   6      264.56      260.78     23.10 o 
  -9  -2   6      573.50      562.47     28.65 o 
  -8  -2   6     2310.55     2399.76     60.35 o 
  -7  -2   6     1047.96      925.25     78.08 o 
  -6  -2   6     5678.77     5531.33    162.03 o 
  -5  -2   6      645.14      620.62     34.46 o 
  -4  -2   6    13226.97    12558.31    367.68 o 
  -3  -2   6     1046.05     1206.36     54.44 o 
  -2  -2   6    13178.49    13273.99    271.00 o 
  -1  -2   6     1706.86     1648.71     60.49 o 
   0  -2   6     9303.57     9941.31    175.84 o 
   1  -2   6     2331.47     2182.04     30.27 o 
   2  -2   6     2136.16     2153.11     38.12 o 
   3  -2   6     4004.81     4085.07     64.68 o 
   4  -2   6       28.60       31.37      5.41 o 
   5  -2   6     1036.64      980.97     18.94 o 
   6  -2   6      155.80      151.35     17.62 o 
   7  -2   6      192.47      171.64     21.84 o 
   8  -2   6      210.52      229.59     20.37 o 
   9  -2   6       27.43       52.42     10.70 o 
 -11  -1   6      549.49      580.12     28.12 o 
 -10  -1   6       80.01       91.11     18.37 o 
  -9  -1   6     2047.66     2166.42     58.52 o 
  -8  -1   6        6.39        6.90     13.10 o 
  -7  -1   6     3612.19     3706.19     91.52 o 
  -6  -1   6      233.51      266.14     28.59 o 
  -5  -1   6     7676.95     7065.10    194.65 o 
  -4  -1   6     3712.61     3460.15     91.65 o 
  -3  -1   6     3657.11     3175.64     67.63 o 
  -2  -1   6     6707.17     6956.13    139.05 o 
  -1  -1   6      152.14      147.54     12.78 o 
   0  -1   6     8472.89     8455.11    364.38 o 
   1  -1   6     1175.73     1189.90     14.19 o 
   2  -1   6     2751.04     2611.59     40.28 o 
   3  -1   6      644.34      755.08     13.99 o 
   4  -1   6      772.51      771.75     12.69 o 
   5  -1   6      186.15      189.66      8.35 o 
   6  -1   6      425.76      415.11     12.82 o 
   7  -1   6      428.66      424.03     12.14 o 
   8  -1   6      435.80      421.59     15.04 o 
   9  -1   6      244.24      245.46     13.84 o 
  10  -1   6      752.79      722.86     28.95 o 
 -11   0   6        3.39        1.83     20.16 o 
 -10   0   6      925.95      948.44     41.80 o 
  -9   0   6      592.72      583.54     33.48 o 
  -8   0   6     1907.96     1924.40     50.21 o 
  -7   0   6     2440.16     2439.12     65.34 o 
  -6   0   6     1567.10     1566.66     46.11 o 
  -5   0   6     2290.05     2203.51     66.72 o 
  -4   0   6     2183.59     2070.45     57.19 o 
  -3   0   6     1129.71      908.39     29.69 o 
  -2   0   6       44.19       47.60      9.59 o 
  -1   0   6     6492.29     6334.57    119.03 o 
   0   0   6     3131.95     3470.64     54.31 o 
   1   0   6     1578.81     1709.84    126.84 o 
   2   0   6       54.42       98.66      8.98 o 
   3   0   6      576.09      536.12     14.47 o 
   4   0   6     3711.42     3671.55     51.16 o 
   5   0   6     2800.46     2854.86     72.77 o 
   6   0   6     1023.77      971.74     40.11 o 
   7   0   6     2901.28     2835.98     44.93 o 
   8   0   6        0.71        4.82      5.99 o 
   9   0   6     1062.02     1064.52     22.03 o 
  10   0   6       32.75       28.47      9.66 o 
 -10   1   6      516.12      579.21     37.07 o 
  -9   1   6      200.38      205.58     23.03 o 
  -8   1   6     1903.61     1812.01     63.42 o 
  -7   1   6      120.09      115.84     21.63 o 
  -6   1   6      286.48      274.94     23.83 o 
  -5   1   6       25.41       30.24     10.80 o 
  -4   1   6      911.42      958.97     34.46 o 
  -3   1   6      895.64      733.16     25.29 o 
  -2   1   6        4.01        5.87      9.16 o 
  -1   1   6    10227.75    10823.38    366.03 o 
   0   1   6       69.70       61.68     11.73 o 
   1   1   6     4302.58     4483.70    222.88 o 
   2   1   6     3147.86     3072.75     33.55 o 
   3   1   6     1406.18     1372.14     26.86 o 
   4   1   6     8962.90     9480.37    124.29 o 
   5   1   6        0.14        1.36      5.88 o 
   6   1   6     2086.13     2111.12     38.63 o 
   7   1   6      293.52      296.26     11.36 o 
   8   1   6     1961.99     1998.79     42.95 o 
   9   1   6      650.23      726.48     26.02 o 
  10   1   6      616.11      642.62     39.59 o 
 -10   2   6        9.91        0.00     15.03 o 
  -9   2   6      656.26      602.66     34.46 o 
  -8   2   6      132.24      120.24     21.26 o 
  -7   2   6     1775.00     1714.86     59.02 o 
  -6   2   6      347.97      362.55     41.06 o 
  -5   2   6       45.56       75.52     15.03 o 
  -4   2   6     1905.99     1919.05     50.95 o 
  -3   2   6      527.37      468.49     19.43 o 
  -2   2   6     1065.48      866.96     25.66 o 
  -1   2   6     3182.77     3240.94     70.02 o 
   0   2   6     1606.70     1634.58     36.29 o 
   1   2   6     8778.22     9174.52    199.74 o 
   2   2   6     1054.08     1004.51     13.06 o 
   3   2   6     9318.01     9853.92    141.04 o 
   4   2   6     3420.36     3403.84     37.63 o 
   5   2   6     7071.37     7020.56     87.43 o 
   6   2   6     3880.63     3974.76     55.84 o 
   7   2   6     1602.14     1551.55     29.33 o 
   8   2   6     2877.76     2943.23     46.79 o 
   9   2   6      180.36      187.44     14.30 o 
  10   2   6     1186.95     1145.93     29.13 o 
  11   2   6       30.66       45.94     15.40 o 
 -10   3   6      120.65      184.76     27.13 o 
  -9   3   6      215.47      138.93     39.59 o 
  -8   3   6       91.37       85.78     19.43 o 
  -7   3   6     1073.19     1005.53     40.69 o 
  -6   3   6      181.54      155.43     19.43 o 
  -5   3   6        6.59       21.99     12.10 o 
  -4   3   6     4278.57     4042.28    124.64 o 
  -3   3   6      833.55      817.11     38.86 o 
  -2   3   6     3357.59     3097.24     68.18 o 
  -1   3   6      440.83      414.62     12.20 o 
   0   3   6    14670.11    15026.50    399.21 o 
   1   3   6     8535.47     8791.20    156.47 o 
   2   3   6    11156.65    11700.77    577.38 o 
   3   3   6    13996.43    14438.86    302.86 o 
   4   3   6     1591.33     1586.36     23.89 o 
   5   3   6    10457.04    10594.90    140.76 o 
   6   3   6        7.73        6.57      4.34 o 
   7   3   6     4294.68     4198.41     57.88 o 
   8   3   6      587.99      599.00     25.84 o 
   9   3   6     1053.31     1049.67     33.68 o 
  10   3   6      424.23      446.49     27.49 o 
  11   3   6      313.20      283.37     16.13 o 
  -9   4   6       43.55       41.42     34.83 o 
  -8   4   6      135.29      112.54     20.53 o 
  -7   4   6     1201.74     1138.97     69.65 o 
  -6   4   6      142.64      145.17     19.06 o 
  -5   4   6     1609.98     1556.13     65.98 o 
  -4   4   6     2548.40     2397.07     62.32 o 
  -3   4   6     3528.73     3381.70     98.61 o 
  -2   4   6     6343.44     6275.86    146.27 o 
  -1   4   6     2110.91     2044.42     52.05 o 
   0   4   6    14495.49    14939.98    394.07 o 
   1   4   6       23.47       19.98      3.01 o 
   2   4   6    12769.16    12114.08    215.66 o 
   3   4   6      196.01      217.08     29.14 o 
   4   4   6     9320.54     9297.73    175.22 o 
   5   4   6     1419.24     1494.15     24.79 o 
   6   4   6     3221.30     3190.73     47.07 o 
   7   4   6     1891.40     1971.96     33.74 o 
   8   4   6      521.07      523.67     13.02 o 
   9   4   6      511.22      522.64     14.28 o 
  10   4   6        7.32        7.22      8.61 o 
  11   4   6      395.33      442.89     21.69 o 
  -9   5   6        0.49      -12.10     17.23 o 
  -8   5   6      543.16      500.02     32.63 o 
  -7   5   6      723.42      657.65     57.19 o 
  -6   5   6     2411.12     2384.24     71.85 o 
  -5   5   6     1392.67     1322.26     43.62 o 
  -4   5   6      151.45      124.64     15.40 o 
  -3   5   6     7888.81     7833.09    201.25 o 
  -2   5   6      177.00      184.39     12.10 o 
  -1   5   6     8992.14     9312.61    226.91 o 
   0   5   6      393.49      410.94     16.13 o 
   1   5   6     9988.42    10006.54    237.91 o 
   2   5   6     5419.53     5786.70    313.70 o 
   3   5   6     5844.07     5456.92    138.57 o 
   4   5   6     2603.37     2701.56     72.58 o 
   5   5   6      358.67      380.24     10.53 o 
   6   5   6     1755.67     1795.76     31.73 o 
   7   5   6       15.93       14.26      7.53 o 
   8   5   6     1116.43     1110.20     25.48 o 
   9   5   6        9.73       10.63      7.72 o 
  10   5   6       58.07       88.70     12.55 o 
  11   5   6      318.47      313.68     28.66 o 
  -9   6   6      147.07      136.37     26.39 o 
  -8   6   6      617.42      607.06     38.12 o 
  -7   6   6      186.19      159.46     38.86 o 
  -6   6   6     2193.16     2210.11     68.55 o 
  -5   6   6        1.29       -3.30     11.73 o 
  -4   6   6     3551.76     3501.21     90.55 o 
  -3   6   6     2033.88     2057.20     53.59 o 
  -2   6   6     4374.25     4399.99    169.91 o 
  -1   6   6     1953.28     1968.17     30.98 o 
   0   6   6     3780.32     3818.98     58.61 o 
   1   6   6     4033.29     4216.41     87.98 o 
   2   6   6     2896.87     2999.18    110.52 o 
   3   6   6     4817.17     4680.13    123.17 o 
   4   6   6      240.50      254.77     22.73 o 
   5   6   6     1515.36     1524.66     36.10 o 
   6   6   6     1508.79     1535.73     41.32 o 
   7   6   6     1012.13     1010.06     14.71 o 
   8   6   6      221.91      220.73      7.67 o 
   9   6   6       19.52       17.01      4.09 o 
  10   6   6      140.77      148.71      7.16 o 
  11   6   6      252.51      237.43     13.46 o 
  -8   7   6       30.50       25.29     20.16 o 
  -7   7   6     1064.21     1101.21     72.22 o 
  -6   7   6      290.22      270.54     24.19 o 
  -5   7   6     1615.40     1697.63     54.62 o 
  -4   7   6     2777.56     2805.34     55.96 o 
  -3   7   6     1053.68     1016.82     24.78 o 
  -2   7   6     3071.16     2963.90     55.77 o 
  -1   7   6        1.07        5.35      4.75 o 
   0   7   6     5164.81     5274.00    135.63 o 
   1   7   6      154.50      168.98     12.83 o 
   2   7   6     5371.44     5679.94     75.70 o 
   3   7   6       28.06       49.85     29.33 o 
   4   7   6      807.13      829.57     59.75 o 
   5   7   6     1042.63     1093.91     35.19 o 
   6   7   6      105.45      134.13     16.45 o 
   7   7   6      972.46      947.25     26.93 o 
   8   7   6       48.49       51.76      5.16 o 
   9   7   6        6.89        7.46      4.24 o 
  10   7   6      406.15      398.81     13.02 o 
  11   7   6        0.47       14.30     21.26 o 
  -7   8   6      614.77      636.38     37.39 o 
  -6   8   6      345.65      372.08     28.23 o 
  -5   8   6     1349.32     1378.74     35.23 o 
  -4   8   6      200.57      210.56     34.46 o 
  -3   8   6     3792.61     3858.94     72.18 o 
  -2   8   6      226.29      252.50     16.68 o 
  -1   8   6     1579.99     1543.36     34.09 o 
   0   8   6     1024.56     1028.09     25.29 o 
   1   8   6      286.17      263.62     10.54 o 
   2   8   6       29.24       46.84      6.70 o 
   3   8   6        5.64        8.51      3.08 o 
   4   8   6     2431.11     2577.79     78.45 o 
   5   8   6     1066.76     1029.36     44.72 o 
   6   8   6      363.55      406.57     31.34 o 
   7   8   6     1673.95     1648.27     38.59 o 
   8   8   6       55.16       77.35     10.90 o 
   9   8   6      971.33      943.47     44.64 o 
  10   8   6      360.59      286.88     54.99 o 
  11   8   6      328.21      300.23     36.66 o 
  -7   9   6       19.51       32.26     20.53 o 
  -6   9   6      464.61      531.15     29.33 o 
  -5   9   6       37.43       53.10     12.52 o 
  -4   9   6      459.58      480.83     19.68 o 
  -3   9   6      525.33      555.55     18.58 o 
  -2   9   6        1.01        7.83     10.63 o 
  -1   9   6     1296.35     1376.31     30.02 o 
   0   9   6       90.38       90.99      8.71 o 
   1   9   6     1713.65     1763.47     29.59 o 
   2   9   6     1489.48     1487.69     30.04 o 
   3   9   6       10.53       12.38      4.55 o 
   4   9   6     4012.81     3964.34     52.19 o 
   5   9   6       16.23       19.43     17.23 o 
   6   9   6      529.96      556.84     33.73 o 
   7   9   6     1055.82     1009.34     32.39 o 
   8   9   6      637.97      629.10     23.06 o 
   9   9   6      949.19     1002.90     36.93 o 
  10   9   6       71.01       85.05     25.29 o 
  11   9   6      293.84      286.67     35.56 o 
  -6  10   6      401.09      407.50     23.63 o 
  -5  10   6       24.44       20.35     13.83 o 
  -4  10   6      161.61      162.01     14.04 o 
  -3  10   6       87.15       84.51     19.52 o 
  -2  10   6      220.72      218.45     12.11 o 
  -1  10   6     1180.84     1177.91     34.59 o 
   0  10   6       44.04       46.30      8.05 o 
   1  10   6     1946.78     1953.01     31.11 o 
   2  10   6     1677.48     1700.10     36.65 o 
   3  10   6      410.20      429.70      8.09 o 
   4  10   6     2485.78     2510.88     36.11 o 
   5  10   6     1335.83     1293.58     36.66 o 
   6  10   6      979.35      921.79     24.66 o 
   7  10   6      203.58      199.48     12.60 o 
   8  10   6     1435.65     1457.27     48.02 o 
   9  10   6        5.38        2.73     23.00 o 
  10  10   6      692.37      563.18    325.89 o 
  11  10   6       28.76       42.89     25.29 o 
  -5  11   6       78.54       60.33     16.95 o 
  -4  11   6      172.20      159.60     22.91 o 
  -3  11   6      258.10      271.64     25.11 o 
  -2  11   6      683.33      691.12     20.46 o 
  -1  11   6      771.05      811.95     24.35 o 
   0  11   6      892.59      932.68     28.22 o 
   1  11   6     1108.66     1096.71     20.47 o 
   2  11   6      714.15      705.39     22.44 o 
   3  11   6     1529.56     1467.42     23.44 o 
   4  11   6       36.19       42.70      4.04 o 
   5  11   6     3070.61     2852.84     61.66 o 
   6  11   6        1.05        0.50      2.75 o 
   7  11   6     1531.89     1451.17     23.36 o 
   8  11   6      200.99      206.38     26.39 o 
   9  11   6      537.05      533.37     37.76 o 
  10  11   6      318.78      378.62     26.00 o 
  -4  12   6       82.11       86.24     13.67 o 
  -3  12   6      162.12      160.77     13.98 o 
  -2  12   6     1103.88     1101.63     29.03 o 
  -1  12   6      307.14      319.46     17.32 o 
   0  12   6     1510.64     1499.69     40.69 o 
   1  12   6        4.09       -4.77      7.33 o 
   2  12   6     1787.25     1750.78     37.82 o 
   3  12   6      406.95      390.66     12.34 o 
   4  12   6     1548.29     1510.73     33.97 o 
   5  12   6      592.17      554.71     10.03 o 
   6  12   6      644.09      621.10     41.06 o 
   7  12   6      457.42      510.28     53.15 o 
   8  12   6       80.89       78.08     20.90 o 
   9  12   6      373.40      348.62     31.89 o 
  10  12   6        4.52        9.90     18.33 o 
  -3  13   6      547.94      500.85     21.81 o 
  -2  13   6       14.96       11.16     11.93 o 
  -1  13   6      954.49      976.71     25.40 o 
   0  13   6      132.08      125.92     18.70 o 
   1  13   6      601.43      651.78     22.73 o 
   2  13   6      866.62      832.59    274.20 o 
   3  13   6      174.90      180.03     10.06 o 
   4  13   6      902.99      889.17     31.07 o 
   5  13   6       31.60       36.21      4.66 o 
   6  13   6      354.08      353.38     27.49 o 
   7  13   6        0.18        8.43     26.03 o 
   8  13   6      180.19      200.15     41.42 o 
   9  13   6        8.84       16.86     17.23 o 
  -1  14   6      260.14      269.67     14.51 o 
   0  14   6       48.65       67.45     22.36 o 
   1  14   6      417.45      470.32     19.80 o 
   2  14   6       15.86       20.53     13.93 o 
   3  14   6      600.55      598.26     32.40 o 
   4  14   6        1.31        0.79      6.92 o 
   8  14   6       75.11       66.72     33.73 o 
   1  15   6       55.14       64.88     11.36 o 
   2  15   6      251.25      247.08     23.46 o 
   3  15   6       79.26       85.56      8.98 o 
  -6 -11   7       32.74       31.89     28.96 o 
  -5 -11   7      404.83      416.52     44.36 o 
  -4 -11   7      486.37      483.33     28.68 o 
  -3 -11   7      135.24      154.82     20.68 o 
  -2 -11   7     1300.27     1258.88     44.04 o 
  -1 -11   7        9.09       14.82     16.29 o 
   0 -11   7     1022.75     1103.24     42.70 o 
   1 -11   7      102.69      123.54     34.83 o 
  -7 -10   7      436.38      469.96     81.38 o 
  -6 -10   7       82.15      113.64     33.73 o 
  -5 -10   7      830.55      912.42     59.02 o 
  -4 -10   7       74.23       63.49     17.21 o 
  -3 -10   7     1393.39     1389.11    123.54 o 
  -2 -10   7      303.31      263.20     22.84 o 
  -1 -10   7     1159.36     1256.20     92.93 o 
   0 -10   7     1044.91     1081.40     39.51 o 
   1 -10   7      472.93      471.69     28.33 o 
   2 -10   7     1140.76     1052.41    599.36 o 
  -7  -9   7       42.78       19.43     25.66 o 
  -6  -9   7     1012.37     1232.08    107.41 o 
  -5  -9   7      390.55      465.19     44.36 o 
  -4  -9   7      879.16      946.14     58.65 o 
  -3  -9   7     1522.53     1489.53    126.47 o 
  -2  -9   7      803.72      800.09     41.79 o 
  -1  -9   7     2174.38     2252.17     69.41 o 
   0  -9   7       16.43       16.89     19.06 o 
   1  -9   7     2513.80     2558.52     65.51 o 
   2  -9   7       90.79      103.38     25.29 o 
   3  -9   7      961.58     1080.31     52.42 o 
   4  -9   7      322.92      289.97     32.63 o 
  -9  -8   7      563.98      534.11     77.72 o 
  -8  -8   7      433.46      462.99     43.62 o 
  -7  -8   7      357.60      377.94     43.26 o 
  -6  -8   7     1551.86     1578.50     76.62 o 
  -5  -8   7      428.86      404.70     44.36 o 
  -4  -8   7     2623.98     2899.28    108.14 o 
  -3  -8   7        1.76      -25.29     25.29 o 
  -2  -8   7     4163.85     4153.98    196.30 o 
  -1  -8   7      314.99      336.90     22.03 o 
   0  -8   7     1115.39     1214.26     46.92 o 
   1  -8   7      888.40      923.94     68.18 o 
   2  -8   7      610.06      616.22     60.85 o 
   3  -8   7      605.68      636.02     61.59 o 
   4  -8   7       14.63        5.61      6.60 o 
   5  -8   7      460.22      457.56     19.43 o 
 -10  -7   7      285.05      291.12     17.59 o 
  -9  -7   7      926.20      962.19     29.50 o 
  -8  -7   7        9.09        1.47      6.27 o 
  -7  -7   7     2020.59     2074.94     51.48 o 
  -6  -7   7      139.33      148.08     10.36 o 
  -5  -7   7     3964.15     4191.11    148.10 o 
  -4  -7   7      248.78      217.75     34.46 o 
  -3  -7   7      858.29     1152.53     93.11 o 
  -2  -7   7     1488.53     1342.28     49.12 o 
  -1  -7   7      656.56      705.30     26.95 o 
   0  -7   7      925.81      953.39     29.85 o 
   1  -7   7      113.05      113.53     19.33 o 
   2  -7   7     1530.99     1432.19     77.35 o 
   3  -7   7       29.08       33.06      8.09 o 
   4  -7   7      187.14      172.95      9.28 o 
   5  -7   7      352.84      375.42     20.90 o 
   6  -7   7       68.33       70.63     11.18 o 
 -10  -6   7      721.45      690.92     25.26 o 
  -9  -6   7      131.76      166.36     22.39 o 
  -8  -6   7     1660.00     1648.48     37.26 o 
  -7  -6   7      742.18      728.59     46.74 o 
  -6  -6   7      991.19     1079.74     23.76 o 
  -5  -6   7     2166.34     2194.82     62.58 o 
  -4  -6   7     2214.14     2425.30     91.28 o 
  -3  -6   7      445.14      435.86     39.59 o 
  -2  -6   7      437.42      527.14     69.28 o 
  -1  -6   7     3013.26     2998.26    117.49 o 
   0  -6   7      755.94      697.23     30.87 o 
   1  -6   7      255.96      249.72      6.67 o 
   2  -6   7      605.51      597.44     15.03 o 
   3  -6   7      116.49      113.95     15.76 o 
   4  -6   7      227.35      244.43     10.20 o 
   5  -6   7      519.68      511.55     22.91 o 
   6  -6   7      270.44      311.99     24.19 o 
   7  -6   7      500.33      467.14     19.70 o 
 -10  -5   7      221.30      228.96     23.88 o 
  -9  -5   7      504.10      511.82     22.37 o 
  -8  -5   7     1182.22     1093.82     28.02 o 
  -7  -5   7      472.59      469.15     16.01 o 
  -6  -5   7      634.47      641.78     20.29 o 
  -5  -5   7       29.50       25.95      6.62 o 
  -4  -5   7     2372.27     2434.83     81.74 o 
  -3  -5   7       25.09       12.10     20.90 o 
  -2  -5   7       10.87       12.46     20.53 o 
  -1  -5   7     1686.49     1681.14     62.32 o 
   0  -5   7       28.64       23.54     10.74 o 
   1  -5   7     2073.75     2066.31     28.40 o 
   2  -5   7      414.79      451.22     20.35 o 
   3  -5   7      210.78      251.96      9.55 o 
   4  -5   7     2824.78     2992.13     53.89 o 
   5  -5   7        2.94        6.06      6.65 o 
   6  -5   7     1930.34     2001.43     46.21 o 
   7  -5   7        6.48        6.50      8.88 o 
 -10  -4   7        1.46        6.60     13.15 o 
  -9  -4   7      650.80      645.46     37.02 o 
  -8  -4   7       34.21       46.32     15.23 o 
  -7  -4   7      936.36      851.20     34.03 o 
  -6  -4   7      707.68      694.17     17.26 o 
  -5  -4   7      134.77      154.99      9.57 o 
  -4  -4   7     1457.69     1541.17     27.90 o 
  -3  -4   7      202.15      195.24     17.68 o 
  -2  -4   7       20.24       47.66     40.69 o 
  -1  -4   7     1831.28     1859.30     64.88 o 
   0  -4   7     1095.71     1187.29     29.01 o 
   1  -4   7     2392.95     2448.24     54.57 o 
   2  -4   7       99.96      116.47     16.50 o 
   3  -4   7     4896.69     5008.76     91.39 o 
   4  -4   7      900.86     1020.23     27.22 o 
   5  -4   7     3881.48     3966.04     73.61 o 
   6  -4   7     1035.11     1078.87     36.47 o 
   7  -4   7      781.74      747.74     19.28 o 
   8  -4   7     1036.82     1032.35     24.86 o 
 -10  -3   7      181.50      172.90     24.34 o 
  -9  -3   7       89.53      112.02     11.76 o 
  -8  -3   7        1.30       -6.24      8.46 o 
  -7  -3   7      736.35      722.53     41.42 o 
  -6  -3   7       38.27       52.42     21.26 o 
  -5  -3   7     1816.38     1696.53     63.05 o 
  -4  -3   7     1823.53     1730.61     63.05 o 
  -3  -3   7        5.34       18.26     13.15 o 
  -2  -3   7    10543.96    11260.88    660.41 o 
  -1  -3   7      170.55      236.44     46.92 o 
   0  -3   7     7715.38     8076.50    221.78 o 
   1  -3   7     1064.22     1012.10     17.20 o 
   2  -3   7     4391.82     4366.15     73.76 o 
   3  -3   7     5496.05     5719.28     98.02 o 
   4  -3   7     1409.01     1472.85     32.11 o 
   5  -3   7     5108.73     5245.16    130.87 o 
   6  -3   7      410.97      414.51     14.67 o 
   7  -3   7     2294.89     2255.32     42.07 o 
   8  -3   7       19.67       21.64      9.30 o 
   9  -3   7      887.03      912.58     25.01 o 
 -10  -2   7      239.27      239.32     16.67 o 
  -9  -2   7      187.56      212.16     21.10 o 
  -8  -2   7       27.43       22.32     14.38 o 
  -7  -2   7     1929.34     1810.54     68.55 o 
  -6  -2   7       69.24       39.22     19.80 o 
  -5  -2   7     2594.07     2276.83    106.67 o 
  -4  -2   7      352.11      292.90     28.23 o 
  -3  -2   7     5411.67     5439.17    121.55 o 
  -2  -2   7     4640.99     4997.28     96.66 o 
  -1  -2   7     8547.46     9930.15    247.26 o 
   0  -2   7     7300.31     7428.94    135.95 o 
   1  -2   7      916.39      923.30     16.12 o 
   2  -2   7    12080.85    12155.67    242.41 o 
   3  -2   7      728.60      672.05     18.11 o 
   4  -2   7     6517.44     6808.05    136.93 o 
   5  -2   7      341.56      331.14     12.95 o 
   6  -2   7     3424.69     3394.44     55.02 o 
   7  -2   7      286.99      301.40     13.50 o 
   8  -2   7      468.32      461.42     16.44 o 
   9  -2   7      559.94      572.91     24.80 o 
 -10  -1   7      279.94      276.55     30.86 o 
  -9  -1   7       81.44       89.52     23.09 o 
  -8  -1   7     1949.00     1951.85     63.16 o 
  -7  -1   7      995.90      963.69     41.08 o 
  -6  -1   7     2196.19     2165.02    112.54 o 
  -5  -1   7     1337.65     1246.01     49.49 o 
  -4  -1   7     2717.40     2646.71     78.08 o 
  -3  -1   7     7363.40     7336.98    141.72 o 
  -2  -1   7     1099.34     1106.78     34.52 o 
  -1  -1   7    11455.90    11906.07    247.31 o 
   0  -1   7        4.07       11.33      7.92 o 
   1  -1   7     7479.38     6797.16    112.24 o 
   2  -1   7      196.45      199.18      7.63 o 
   3  -1   7     9049.14     9116.28    280.07 o 
   4  -1   7      799.25      849.63     20.74 o 
   5  -1   7      688.47      746.55     15.38 o 
   6  -1   7     4805.75     4898.98     75.98 o 
   7  -1   7      307.24      291.68     13.88 o 
   8  -1   7      470.00      483.82     29.05 o 
   9  -1   7       30.38       34.53     11.38 o 
 -10   0   7       58.29       63.88     17.95 o 
  -9   0   7      465.60      478.08     34.83 o 
  -8   0   7     1576.00     1559.84     55.74 o 
  -7   0   7      614.92      589.83     39.04 o 
  -6   0   7     3409.90     3574.25    113.64 o 
  -5   0   7      739.16      741.23     38.12 o 
  -4   0   7     6437.83     6015.95    197.22 o 
  -3   0   7        4.38       18.33     12.83 o 
  -2   0   7    10424.21    10115.00    197.77 o 
  -1   0   7     3910.74     4166.32    126.47 o 
   0   0   7     6915.06     7117.67    126.16 o 
   1   0   7     3505.65     3190.41    194.65 o 
   2   0   7     2612.30     2630.31     29.00 o 
   3   0   7     4970.02     4970.44     73.19 o 
   4   0   7      278.81      284.23     11.21 o 
   5   0   7      380.87      379.44     14.16 o 
   6   0   7     1213.67     1189.05     34.96 o 
   7   0   7      674.81      648.13     16.11 o 
   8   0   7      282.52      253.85     10.25 o 
   9   0   7        5.14        7.85      6.89 o 
  10   0   7      503.44      497.62     18.16 o 
 -10   1   7       95.37       98.75     22.78 o 
  -9   1   7     1364.57     1382.06     43.99 o 
  -8   1   7       34.70       28.32     19.43 o 
  -7   1   7     3529.74     3591.07     80.75 o 
  -6   1   7       96.08      107.94     18.78 o 
  -5   1   7     3875.68     3902.41     77.87 o 
  -4   1   7     1581.47     1520.21     48.39 o 
  -3   1   7     3108.74     2840.63     71.48 o 
  -2   1   7     4711.40     4454.32    127.94 o 
  -1   1   7     2981.58     2930.12     50.93 o 
   0   1   7     8425.98     8840.94    128.19 o 
   1   1   7      124.81      111.80      8.09 o 
   2   1   7      184.26      138.16      8.04 o 
   3   1   7      490.99      515.28     13.94 o 
   4   1   7     1868.38     1854.34     27.07 o 
   5   1   7      521.27      559.46     13.32 o 
   6   1   7      158.27      148.07      6.58 o 
   7   1   7     3796.39     3754.87     61.40 o 
   8   1   7      437.37      426.04     12.03 o 
   9   1   7      211.97      210.98     13.26 o 
  10   1   7      444.94      455.10     16.89 o 
 -10   2   7      574.08      604.37     31.47 o 
  -9   2   7      232.82      248.30     25.67 o 
  -8   2   7     2362.32     2397.44    116.94 o 
  -7   2   7     2548.36     2482.85     79.91 o 
  -6   2   7      764.97      726.20     34.83 o 
  -5   2   7     1623.44     1628.34     44.98 o 
  -4   2   7      526.31      521.26     19.13 o 
  -3   2   7     3473.21     3378.40    108.14 o 
  -2   2   7     3909.13     4210.91     98.24 o 
  -1   2   7     8619.62     8360.60    226.18 o 
   0   2   7      907.68     1004.93     30.79 o 
   1   2   7     1661.88     1740.69     32.74 o 
   2   2   7     1357.73     1324.12     25.83 o 
   3   2   7       13.02       17.78      3.81 o 
   4   2   7     3224.09     3242.42     42.24 o 
   5   2   7     1305.00     1287.06     17.55 o 
   6   2   7      473.44      481.52     11.48 o 
   7   2   7     3350.38     3324.11     47.14 o 
   8   2   7       17.06       13.12      6.41 o 
   9   2   7     1602.95     1557.52     29.15 o 
  10   2   7       57.18       48.39     17.60 o 
 -10   3   7      313.06      345.69     33.73 o 
  -9   3   7      327.14      334.32     30.43 o 
  -8   3   7     1266.68     1209.72     79.18 o 
  -7   3   7      214.05      200.52     24.19 o 
  -6   3   7     2227.39     2154.39     66.35 o 
  -5   3   7        3.36       -0.37     19.80 o 
  -4   3   7     2229.19     2053.22     55.72 o 
  -3   3   7     1468.60     1562.37     41.79 o 
  -2   3   7     2285.81     2388.44     86.33 o 
  -1   3   7     2516.18     2479.92     68.18 o 
   0   3   7       27.85       27.49      7.33 o 
   1   3   7    12925.48    14015.16    662.04 o 
   2   3   7     5511.01     5510.94     87.82 o 
   3   3   7      557.36      528.15      9.21 o 
   4   3   7     6128.23     6060.65     88.02 o 
   5   3   7      341.74      345.02     10.96 o 
   6   3   7     2655.70     2596.66     30.69 o 
   7   3   7      234.54      244.02      8.20 o 
   8   3   7     1672.86     1612.74     29.87 o 
   9   3   7     1048.90     1080.57     24.66 o 
  10   3   7      321.59      300.88     13.09 o 
  11   3   7      735.13      700.03     22.19 o 
  -9   4   7      461.11      504.05     34.46 o 
  -8   4   7        3.91       -5.50     26.39 o 
  -7   4   7     1375.24     1313.09     49.85 o 
  -6   4   7     3341.45     3047.38     87.61 o 
  -5   4   7      782.93      725.83     30.06 o 
  -4   4   7     3385.48     3183.02     81.38 o 
  -3   4   7      460.17      469.96     32.63 o 
  -2   4   7      421.45      373.55     15.40 o 
  -1   4   7     1572.62     1522.77     42.52 o 
   0   4   7     1106.07     1075.53     36.29 o 
   1   4   7     5292.38     5497.31     85.35 o 
   2   4   7       34.98       47.29     13.93 o 
   3   4   7     3692.17     3656.91    101.46 o 
   4   4   7     4914.73     5009.20     60.20 o 
   5   4   7     1101.76     1120.60     27.38 o 
   6   4   7     3891.53     3789.92     53.66 o 
   7   4   7      718.03      740.31     28.73 o 
   8   4   7     2394.31     2398.05     42.73 o 
   9   4   7       80.47      100.68     15.58 o 
  10   4   7     1041.72     1059.64     34.30 o 
  11   4   7       16.78      118.42    156.71 o 
  -9   5   7      254.08      277.50     30.06 o 
  -8   5   7       70.83       74.05     35.19 o 
  -7   5   7      310.57      296.93     24.93 o 
  -6   5   7      461.16      371.71     43.62 o 
  -5   5   7     1877.31     1729.89     51.69 o 
  -4   5   7     1429.52     1366.98     58.29 o 
  -3   5   7      135.47      109.97     12.83 o 
  -2   5   7     2869.98     2886.09     64.88 o 
  -1   5   7     2108.60     2043.69     42.89 o 
   0   5   7     3848.09     4130.63     83.21 o 
   1   5   7     1694.63     1584.06     23.59 o 
   2   5   7     2523.49     2484.90     27.48 o 
   3   5   7     6827.25     6249.46    195.75 o 
   4   5   7      515.74      474.18     24.19 o 
   5   5   7     7079.63     7315.99    166.24 o 
   6   5   7        7.37        7.19      3.51 o 
   7   5   7     4050.77     4121.79     62.91 o 
   8   5   7      115.36      127.90     33.79 o 
   9   5   7     1235.84     1224.93     31.71 o 
  10   5   7      273.50      267.15     17.23 o 
  11   5   7      240.18      258.57     21.91 o 
  -8   6   7      104.21      145.17     22.36 o 
  -7   6   7      407.25      420.83     28.59 o 
  -6   6   7        8.61       10.63     24.19 o 
  -5   6   7     2159.94     2150.36     61.95 o 
  -4   6   7      277.25      294.36     19.06 o 
  -3   6   7     1650.69     1612.95     43.99 o 
  -2   6   7     6488.56     6781.00    168.63 o 
  -1   6   7      468.82      420.83     14.66 o 
   0   6   7     8320.11     8216.53    205.65 o 
   1   6   7      898.60      881.63     20.53 o 
   2   6   7     8193.00     8565.08    175.04 o 
   3   6   7      222.70      240.11     23.46 o 
   4   6   7     7974.29     8011.61    227.65 o 
   5   6   7     1353.02     1389.61     57.66 o 
   6   6   7     2738.37     2899.87     95.49 o 
   7   6   7     1384.04     1296.50     37.49 o 
   8   6   7     1189.99     1208.60     25.61 o 
   9   6   7      407.93      404.48      9.11 o 
  10   6   7       55.07       61.43      4.85 o 
  11   6   7      316.34      303.90     65.62 o 
  -8   7   7      356.38      350.08     30.79 o 
  -7   7   7      206.57      194.29     24.19 o 
  -6   7   7      404.39      437.70     44.36 o 
  -5   7   7     1360.81     1322.99     68.92 o 
  -4   7   7      962.80      942.11     33.73 o 
  -3   7   7     4997.79     5136.52    132.34 o 
  -2   7   7        3.26        3.30     15.40 o 
  -1   7   7     8940.45     8838.62    223.98 o 
   0   7   7       75.04       93.48     13.20 o 
   1   7   7     5503.72     5500.17    124.64 o 
   2   7   7      682.07      713.77     13.89 o 
   3   7   7     4132.35     4021.75    150.30 o 
   4   7   7     2717.92     2646.34     82.48 o 
   5   7   7      905.17      956.04     47.29 o 
   6   7   7     2749.30     2786.05     91.99 o 
   7   7   7        7.07       12.55     16.26 o 
   8   7   7     1171.30     1103.18     57.31 o 
   9   7   7       21.84       24.79      3.44 o 
  10   7   7      204.96      217.02     29.33 o 
  11   7   7      288.76      320.02     37.02 o 
  -7   8   7       52.76       51.69     19.43 o 
  -6   8   7     1119.39     1115.50     70.75 o 
  -5   8   7        8.57        9.16     23.83 o 
  -4   8   7     2896.67     2871.79    107.77 o 
  -3   8   7      268.25      247.37     23.85 o 
  -2   8   7     4000.16     4072.64     72.68 o 
  -1   8   7     2420.25     2378.58     45.17 o 
   0   8   7     3819.13     3853.11     65.97 o 
   1   8   7     1796.68     1796.88     45.27 o 
   2   8   7     1532.25     1610.61     34.83 o 
   3   8   7     3241.22     3053.25     93.84 o 
   4   8   7       95.89      111.44     23.83 o 
   5   8   7     2742.02     2757.78    127.94 o 
   6   8   7      505.39      496.38     25.00 o 
   7   8   7      188.56      195.52     31.83 o 
   8   8   7      596.52      615.93     27.86 o 
   9   8   7       59.77       47.74      8.62 o 
  10   8   7      113.70      139.30     27.13 o 
  11   8   7       99.56      121.34     28.23 o 
  -7   9   7      796.04      808.68     45.82 o 
  -6   9   7      141.31      155.43     40.32 o 
  -5   9   7     1228.83     1321.16     73.68 o 
  -4   9   7      906.43      940.28     40.69 o 
  -3   9   7     1435.69     1440.48     32.81 o 
  -2   9   7     2452.98     2438.35     51.18 o 
  -1   9   7       45.82       52.21      7.46 o 
   0   9   7     3607.23     3660.31     59.99 o 
   1   9   7     1384.22     1424.37     24.57 o 
   2   9   7      422.43      434.73     10.41 o 
   3   9   7      120.19      121.46      4.15 o 
   4   9   7       21.04       18.70     32.26 o 
   5   9   7     1037.30     1125.04     49.49 o 
   6   9   7       32.17       53.15     34.83 o 
   7   9   7      322.45      347.58     23.64 o 
   8   9   7      485.60      476.57     31.74 o 
   9   9   7       16.57       21.92     18.65 o 
  10   9   7      382.51      399.21     65.25 o 
  11   9   7       22.27       41.79     24.93 o 
  -6  10   7      107.00       97.51     39.59 o 
  -5  10   7      679.75      706.40     42.47 o 
  -4  10   7       21.89       35.57     17.05 o 
  -3  10   7     1601.36     1570.94     40.30 o 
  -2  10   7      247.70      245.52     12.37 o 
  -1  10   7      572.30      578.09     15.64 o 
   0  10   7      936.29      997.01     22.11 o 
   1  10   7       23.18       19.37      5.99 o 
   2  10   7      220.37      252.34      8.73 o 
   3  10   7       18.96       28.00      4.95 o 
   4  10   7      116.46      114.03      8.72 o 
   5  10   7     1430.56     1387.51     54.62 o 
   6  10   7       67.63       55.72     20.16 o 
   7  10   7      543.44      549.14     37.02 o 
   8  10   7       30.47       40.32     21.26 o 
   9  10   7      609.76      677.18     31.85 o 
  10  10   7      239.81      235.81     29.05 o 
  -5  11   7       91.66      132.90     20.53 o 
  -4  11   7       93.15       84.97     16.04 o 
  -3  11   7       72.61       83.00     10.80 o 
  -2  11   7       23.72       36.14      8.77 o 
  -1  11   7      327.09      366.69     33.18 o 
   0  11   7        0.92        2.87      4.90 o 
   1  11   7      569.55      605.03     19.57 o 
   2  11   7     1143.34     1074.11     26.47 o 
   3  11   7        1.91        2.61      2.72 o 
   4  11   7      423.82      413.26      9.65 o 
   5  11   7      264.21      338.72     51.69 o 
   6  11   7      749.96      763.95     43.26 o 
   7  11   7       86.47       91.28     41.79 o 
   8  11   7      429.49      410.94     36.66 o 
   9  11   7      480.51      494.88     41.06 o 
  10  11   7       93.70       84.17     20.61 o 
  -4  12   7      210.74      190.78     27.24 o 
  -3  12   7       39.77       28.57      9.92 o 
  -2  12   7      186.65      171.91     14.98 o 
  -1  12   7      451.24      440.36     15.03 o 
   0  12   7      172.82      204.05      9.84 o 
   1  12   7      239.40      267.97     21.99 o 
   2  12   7      381.84      378.98     35.01 o 
   3  12   7      688.04      693.81     14.53 o 
   4  12   7      554.71      562.87     12.70 o 
   5  12   7      227.62      230.06      7.12 o 
   6  12   7      720.07      717.40     41.06 o 
   7  12   7       41.79       49.85     20.53 o 
   8  12   7      698.54      724.00     70.38 o 
   9  12   7        0.95       -1.47     17.60 o 
  -3  13   7        5.92        9.25     11.99 o 
  -2  13   7      383.35      417.69     21.03 o 
  -1  13   7      101.91       95.19     10.50 o 
   0  13   7      466.25      482.77     17.48 o 
   1  13   7      296.32      292.16     14.66 o 
   2  13   7      130.09      159.41     17.96 o 
   3  13   7     1286.50     1266.64     23.29 o 
   4  13   7       84.88       89.75      5.59 o 
   5  13   7      524.75      578.83     60.49 o 
   6  13   7       85.78       99.71     22.73 o 
   7  13   7      331.36      390.77     31.89 o 
   8  13   7      112.75       83.58     23.09 o 
   9  13   7      261.22      321.49     54.99 o 
  -1  14   7       86.89       87.04     12.92 o 
   0  14   7      457.50      514.68     35.19 o 
   1  14   7        4.19       -4.03      7.70 o 
   2  14   7      567.13      583.96     19.43 o 
   3  14   7      109.71      117.15     10.53 o 
   4  14   7      603.88      656.18     40.32 o 
   8  14   7      101.36      112.17     24.56 o 
   1  15   7      374.86      360.35     18.70 o 
   2  15   7      232.56      240.84     13.93 o 
  -5 -11   8        1.32       10.63     27.86 o 
  -4 -11   8      517.43      580.81     32.32 o 
  -3 -11   8      143.63      144.91     21.36 o 
  -2 -11   8       27.58       41.52     17.90 o 
  -1 -11   8      361.60      348.07     27.58 o 
  -7 -10   8      223.54      192.82     68.92 o 
  -6 -10   8      103.53      103.38     61.95 o 
  -5 -10   8      181.04      214.82     38.86 o 
  -4 -10   8      487.26      499.05     51.32 o 
  -3 -10   8       20.39       21.91     15.26 o 
  -2 -10   8      618.23      626.97     59.02 o 
  -1 -10   8      457.30      462.37     62.32 o 
   0 -10   8      270.78      259.15     27.30 o 
   1 -10   8      612.15      695.02     43.44 o 
  -7  -9   8      189.85      195.02     38.49 o 
  -6  -9   8       22.41       51.32     28.23 o 
  -5  -9   8      396.45      491.95     76.98 o 
  -4  -9   8      554.93      539.97     80.65 o 
  -3  -9   8      367.88      415.93     99.16 o 
  -2  -9   8     1299.28     1258.64     49.49 o 
  -1  -9   8       26.54        7.18     18.29 o 
   0  -9   8     1413.45     1491.92     55.29 o 
   1  -9   8      276.50      254.02     39.77 o 
   2  -9   8     1404.11     1559.10     63.05 o 
   3  -9   8      367.96      357.05     36.66 o 
  -8  -8   8      128.51      196.49     34.46 o 
  -7  -8   8      505.58      655.45     51.32 o 
  -6  -8   8       23.99       40.69     27.13 o 
  -5  -8   8     1323.88     1484.65     73.68 o 
  -4  -8   8       27.40       51.69     27.49 o 
  -3  -8   8     2234.82     2546.63    147.73 o 
  -2  -8   8      611.46      586.02     63.24 o 
  -1  -8   8     2242.79     2085.18     66.35 o 
   0  -8   8     2763.05     2641.84     65.95 o 
   1  -8   8     1061.19     1069.76     37.21 o 
   2  -8   8     2075.42     2054.14     67.45 o 
   3  -8   8      373.22      291.43     53.15 o 
   4  -8   8      868.94      866.60     74.78 o 
  -9  -7   8       49.36       61.22     28.23 o 
  -8  -7   8      672.59      659.11     82.85 o 
  -7  -7   8      488.96      414.10     68.00 o 
  -6  -7   8     1787.70     1510.28    160.20 o 
  -5  -7   8      939.32     1031.92     62.69 o 
  -4  -7   8     2125.60     2279.40     92.74 o 
  -3  -7   8     1402.33     1516.54     67.82 o 
  -2  -7   8     1648.52     1530.73     92.20 o 
  -1  -7   8     3890.89     3775.20     92.19 o 
   0  -7   8      165.63      189.77     18.73 o 
   1  -7   8     4254.94     4265.43    104.28 o 
   2  -7   8       46.24       46.89      8.13 o 
   3  -7   8     1760.81     1791.62     36.18 o 
   4  -7   8      151.85      161.93     15.95 o 
   5  -7   8      340.95      355.79     13.79 o 
  -9  -6   8      656.26      687.30     22.92 o 
  -8  -6   8      819.00      862.54     24.42 o 
  -7  -6   8      685.25      717.87     23.83 o 
  -6  -6   8     2490.74     2636.20     47.06 o 
  -5  -6   8      623.81      497.76    203.45 o 
  -4  -6   8     4090.70     4511.14    205.65 o 
  -3  -6   8       41.18       46.92     24.19 o 
  -2  -6   8     5359.78     5509.34    175.23 o 
  -1  -6   8      692.70      666.83     31.93 o 
   0  -6   8     2668.60     2608.04     65.34 o 
   1  -6   8     1001.99      903.76     28.83 o 
   2  -6   8     1817.49     1799.37     33.73 o 
   3  -6   8      803.52      843.40     20.80 o 
   4  -6   8      268.65      285.78     43.99 o 
   5  -6   8      415.05      452.75     19.43 o 
   6  -6   8       17.81       14.66      8.79 o 
 -10  -5   8      239.07      254.00     49.49 o 
  -9  -5   8     1157.05     1224.95     42.71 o 
  -8  -5   8       33.64       22.34      9.90 o 
  -7  -5   8     3836.89     3689.06     74.70 o 
  -6  -5   8        0.90        2.45      7.85 o 
  -5  -5   8     3415.15     3373.57     75.79 o 
  -4  -5   8      956.83      923.01     64.88 o 
  -3  -5   8     1659.32     1762.52    109.97 o 
  -2  -5   8      744.33      794.75     49.49 o 
  -1  -5   8     1611.37     1682.97     68.55 o 
   0  -5   8     2877.62     2789.01    164.96 o 
   1  -5   8       21.94       27.29     12.64 o 
   2  -5   8     2354.66     2254.09     38.49 o 
   3  -5   8      210.24      202.87      7.82 o 
   4  -5   8       92.08       98.72     11.45 o 
   5  -5   8      260.46      265.79     12.03 o 
   6  -5   8       12.75       19.47      7.87 o 
   7  -5   8      641.77      682.53     25.13 o 
 -10  -4   8      632.28      644.76     28.91 o 
  -9  -4   8       16.78       22.59     10.94 o 
  -8  -4   8     1553.93     1672.43     56.44 o 
  -7  -4   8      948.33      902.08     32.99 o 
  -6  -4   8     1379.60     1474.60     54.44 o 
  -5  -4   8     1162.22     1124.47     28.04 o 
  -4  -4   8      285.01      300.60     14.95 o 
  -3  -4   8     2042.46     2144.08    128.30 o 
  -2  -4   8      132.56      191.35     29.33 o 
  -1  -4   8     3982.07     4163.62    126.47 o 
   0  -4   8      747.34      766.55     51.32 o 
   1  -4   8     1049.56     1083.72     32.40 o 
   2  -4   8      948.60      910.08     17.41 o 
   3  -4   8      110.87      111.11     18.33 o 
   4  -4   8      678.42      750.07     19.31 o 
   5  -4   8      776.77      832.78     35.74 o 
   6  -4   8      147.05      156.28     17.60 o 
   7  -4   8      445.31      442.53     24.93 o 
   8  -4   8       46.69       32.26     13.93 o 
 -10  -3   8      171.16      170.91     19.25 o 
  -9  -3   8      683.07      719.57     26.01 o 
  -8  -3   8      732.37      758.82     79.55 o 
  -7  -3   8      133.76      148.47     28.59 o 
  -6  -3   8     2031.40     1941.41    106.67 o 
  -5  -3   8       38.67       30.79     20.53 o 
  -4  -3   8     1513.61     1695.99    104.48 o 
  -3  -3   8      679.32      819.91     39.26 o 
  -2  -3   8       90.79      102.93      5.32 o 
  -1  -3   8      552.64      556.13     19.25 o 
   0  -3   8      227.72      226.18     25.66 o 
   1  -3   8     2074.96     2021.56     95.86 o 
   2  -3   8     1147.87     1078.24     41.06 o 
   3  -3   8      672.99      610.52     26.03 o 
   4  -3   8     4852.69     4886.96     88.16 o 
   5  -3   8       23.86       15.00     11.00 o 
   6  -3   8     2023.21     2034.48     43.07 o 
   7  -3   8      115.91      103.11     21.81 o 
   8  -3   8      855.97      851.70     26.38 o 
 -10  -2   8       23.30       17.87     11.77 o 
  -9  -2   8      591.57      614.91     38.84 o 
  -8  -2   8       24.04       67.82     44.36 o 
  -7  -2   8      539.13      577.00     38.49 o 
  -6  -2   8     1069.87     1020.56     75.52 o 
  -5  -2   8      149.81      148.83     26.39 o 
  -4  -2   8     2218.54     2109.30     71.85 o 
  -3  -2   8     1112.51     1216.70     36.88 o 
  -2  -2   8      342.59      417.61     36.90 o 
  -1  -2   8     3916.03     4099.01    115.66 o 
   0  -2   8        8.36       13.49      6.23 o 
   1  -2   8     3160.72     3053.71     80.21 o 
   2  -2   8      273.77      254.54      9.80 o 
   3  -2   8     4087.89     4124.46     74.22 o 
   4  -2   8      329.34      341.73     15.58 o 
   5  -2   8     2781.66     2943.88     53.21 o 
   6  -2   8      806.69      838.37     33.69 o 
   7  -2   8      572.72      603.02     15.85 o 
   8  -2   8      860.27      903.27     20.78 o 
   9  -2   8      165.29      151.45     11.81 o 
 -10  -1   8      303.65      321.32     48.39 o 
  -9  -1   8      110.25      111.82     23.65 o 
  -8  -1   8       17.42       23.83     17.64 o 
  -7  -1   8      437.39      451.99     34.83 o 
  -6  -1   8      132.11      134.17     24.56 o 
  -5  -1   8     1213.48     1149.60     49.49 o 
  -4  -1   8     1042.54      974.37     43.62 o 
  -3  -1   8       22.52       28.68     12.63 o 
  -2  -1   8     4532.36     4743.33    102.69 o 
  -1  -1   8      402.83      372.59     14.22 o 
   0  -1   8     4947.82     4840.38    263.39 o 
   1  -1   8     1683.73     1704.56     28.28 o 
   2  -1   8     3958.56     3971.49     49.94 o 
   3  -1   8     1797.07     1675.43     32.03 o 
   4  -1   8     2138.92     2138.67     37.06 o 
   5  -1   8     2722.78     2818.15     99.34 o 
   6  -1   8       23.85       20.88     10.16 o 
   7  -1   8     2914.55     2913.59     62.55 o 
   8  -1   8       31.06       28.48     10.31 o 
   9  -1   8      866.10      886.05     36.78 o 
 -10   0   8      332.99      341.42     27.77 o 
  -9   0   8       23.75       28.98     15.23 o 
  -8   0   8      138.51      156.66     22.18 o 
  -7   0   8     1253.99     1316.85     39.36 o 
  -6   0   8        2.03        0.00     15.40 o 
  -5   0   8     1609.61     1600.49     57.55 o 
  -4   0   8       64.41       82.48     32.63 o 
  -3   0   8     2179.29     2114.07     90.55 o 
  -2   0   8     2611.32     2556.49     51.82 o 
  -1   0   8     7057.28     7711.91    163.31 o 
   0   0   8     5683.93     6032.13    102.66 o 
   1   0   8      837.50      772.90     50.22 o 
   2   0   8     7888.87     7521.58     91.73 o 
   3   0   8      425.59      394.20     11.20 o 
   4   0   8     7009.15     6878.45    120.79 o 
   5   0   8       63.78       69.75      7.84 o 
   6   0   8     2255.31     2262.79     42.27 o 
   7   0   8      788.45      788.45     17.10 o 
   8   0   8      740.97      727.31     18.78 o 
   9   0   8      277.89      270.00     12.74 o 
 -10   1   8      259.12      317.04     26.19 o 
  -9   1   8        1.94       -6.65     13.41 o 
  -8   1   8     1183.01     1218.68     39.71 o 
  -7   1   8      305.42      331.97     32.99 o 
  -6   1   8     2494.28     2605.40     59.25 o 
  -5   1   8     1583.14     1754.09     94.94 o 
  -4   1   8     1238.67     1177.82     45.46 o 
  -3   1   8     5686.55     5181.61    135.27 o 
  -2   1   8      152.37      146.63     29.33 o 
  -1   1   8     8747.45     8558.27    159.22 o 
   0   1   8       27.66       23.01      8.26 o 
   1   1   8     6214.97     6579.58    127.09 o 
   2   1   8       84.85       64.90      5.42 o 
   3   1   8     4811.53     4774.69     60.42 o 
   4   1   8     1014.42     1041.81     21.47 o 
   5   1   8     2408.74     2471.89     38.13 o 
   6   1   8     1605.51     1581.01     39.22 o 
   7   1   8       36.40       37.51      6.09 o 
   8   1   8      887.81      904.68     19.93 o 
   9   1   8       19.09       14.97      6.84 o 
  10   1   8      204.63      218.18     10.83 o 
 -10   2   8      129.01       79.65     34.18 o 
  -9   2   8      354.20      351.10     26.58 o 
  -8   2   8      623.45      609.39     29.12 o 
  -7   2   8      494.39      483.01     24.99 o 
  -6   2   8     1663.99     1646.16     50.71 o 
  -5   2   8       35.86       41.11     23.80 o 
  -4   2   8     7076.01     6980.00    157.63 o 
  -3   2   8      664.52      702.00     30.79 o 
  -2   2   8     9168.72     8372.33    217.38 o 
  -1   2   8     1526.26     1561.27     59.75 o 
   0   2   8     5802.92     6135.33    196.12 o 
   1   2   8     7600.23     7828.28    136.86 o 
   2   2   8     7348.58     7268.17    243.48 o 
   3   2   8     3370.75     3272.42     53.86 o 
   4   2   8      622.95      613.79     12.47 o 
   5   2   8     1652.65     1637.65     27.08 o 
   6   2   8      285.51      276.28     13.88 o 
   7   2   8     1314.80     1291.84     30.59 o 
   8   2   8      318.93      334.02     11.77 o 
   9   2   8        8.03        7.34      5.80 o 
  10   2   8      339.75      331.16     19.90 o 
  -9   3   8      703.04      645.77     37.91 o 
  -8   3   8        2.49       -1.83     15.03 o 
  -7   3   8     2215.48     2203.15     74.42 o 
  -6   3   8      345.50      329.92     25.66 o 
  -5   3   8     4469.45     4506.63    103.47 o 
  -4   3   8     2835.30     2958.65     60.67 o 
  -3   3   8     4617.06     4474.01    187.69 o 
  -2   3   8     1230.08     1049.52     49.12 o 
  -1   3   8     3209.24     2974.43     67.45 o 
   0   3   8     6757.48     6551.16    155.43 o 
   1   3   8       54.98       46.97      9.71 o 
   2   3   8     6163.75     6396.59    114.15 o 
   3   3   8      216.10      246.24      6.85 o 
   4   3   8      594.91      596.35      9.24 o 
   5   3   8     1687.18     1599.63     22.96 o 
   6   3   8      266.05      263.02      8.29 o 
   7   3   8     2250.65     2253.85     38.45 o 
   8   3   8      232.29      228.69      7.46 o 
   9   3   8      220.32      205.88     28.41 o 
  10   3   8      316.00      306.01     31.71 o 
  -9   4   8       79.53       78.81     41.79 o 
  -8   4   8      783.04      784.12     41.79 o 
  -7   4   8     1109.60     1064.55     72.95 o 
  -6   4   8      386.14      332.85     26.03 o 
  -5   4   8     2193.61     2014.36     61.59 o 
  -4   4   8     1120.56     1049.15     58.65 o 
  -3   4   8     4367.77     4362.31    108.51 o 
  -2   4   8      128.15      144.22      9.76 o 
  -1   4   8     1134.53     1030.56     57.37 o 
   0   4   8     2156.88     2233.71    151.58 o 
   1   4   8     1053.47     1177.57     37.39 o 
   2   4   8     3217.92     3408.10    112.91 o 
   3   4   8      173.88      175.19      5.11 o 
   4   4   8      511.23      511.97      8.26 o 
   5   4   8     1216.92     1092.73     74.35 o 
   6   4   8       22.59       25.97      6.59 o 
   7   4   8      371.43      369.56     25.39 o 
   8   4   8       25.54       35.25     15.76 o 
   9   4   8      907.97      878.59     24.48 o 
  10   4   8       30.27       31.78      6.61 o 
  -9   5   8       85.14       96.78     42.89 o 
  -8   5   8      502.18      489.75     33.73 o 
  -7   5   8      183.67      181.09     41.06 o 
  -6   5   8     1466.21     1391.17     48.39 o 
  -5   5   8       45.20       54.62     26.03 o 
  -4   5   8     1108.33     1004.43     34.09 o 
  -3   5   8      955.20      969.24     45.09 o 
  -2   5   8        9.98       14.30      7.70 o 
  -1   5   8      202.98      149.56      9.16 o 
   0   5   8     1049.78     1154.37     19.81 o 
   1   5   8     1791.10     1796.86     25.34 o 
   2   5   8      769.31      788.58     21.81 o 
   3   5   8      375.64      333.22     24.19 o 
   4   5   8     1895.92     1733.93     82.11 o 
   5   5   8      368.89      391.01     19.73 o 
   6   5   8     2676.36     2642.91     68.32 o 
   7   5   8       50.65       50.81     13.78 o 
   8   5   8     1460.76     1435.30     26.84 o 
   9   5   8      258.48      250.11     12.06 o 
  10   5   8      500.63      436.23     67.45 o 
  11   5   8      522.48      515.41     74.78 o 
  -8   6   8       47.54       63.78     20.16 o 
  -7   6   8      236.28      246.71     43.26 o 
  -6   6   8      325.90      341.29     24.19 o 
  -5   6   8      102.64       85.05     15.03 o 
  -4   6   8      303.82      318.56     17.96 o 
  -3   6   8      370.61      370.61     17.96 o 
  -2   6   8      638.75      651.41     20.90 o 
  -1   6   8      753.18      724.73     19.43 o 
   0   6   8       62.82       75.15      6.23 o 
   1   6   8     2036.59     1895.88     26.68 o 
   2   6   8      150.25      162.41     12.36 o 
   3   6   8     2030.80     2029.76     64.15 o 
   4   6   8      541.94      471.79     32.26 o 
   5   6   8     2251.14     2217.79     61.42 o 
   6   6   8     2186.58     2146.62     54.11 o 
   7   6   8     1199.77     1111.63     57.68 o 
   8   6   8     1445.38     1333.36     42.91 o 
   9   6   8      175.19      162.72     10.64 o 
  10   6   8     1098.23     1143.00     59.02 o 
  11   6   8        1.26      -15.03     23.83 o 
  -8   7   8       11.69        8.80     16.86 o 
  -7   7   8       63.81       63.78     31.89 o 
  -6   7   8       43.32       52.42     15.76 o 
  -5   7   8      281.95      250.74     20.16 o 
  -4   7   8        8.43        9.53     19.06 o 
  -3   7   8        1.34       -9.90     16.50 o 
  -2   7   8     1687.71     1741.99     59.02 o 
  -1   7   8      448.18      467.76     16.86 o 
   0   7   8     2988.77     2774.65     67.45 o 
   1   7   8     1414.11     1402.17     26.39 o 
   2   7   8      813.58      776.10     18.68 o 
   3   7   8     2177.05     2101.24     99.71 o 
   4   7   8     1346.29     1305.39     54.62 o 
   5   7   8     5942.06     5934.94    185.12 o 
   6   7   8      430.47      441.08     30.80 o 
   7   7   8     3122.26     3179.59    125.00 o 
   8   7   8       54.67       58.64     21.56 o 
   9   7   8     1044.03     1082.37     46.01 o 
  10   7   8      201.14      257.34     33.73 o 
  11   7   8      195.89      168.26     59.75 o 
  -7   8   8      153.87      111.44     21.26 o 
  -6   8   8       22.30       34.09     15.76 o 
  -5   8   8      652.65      614.02     30.06 o 
  -4   8   8       50.05       42.52     13.93 o 
  -3   8   8      386.76      383.44     19.80 o 
  -2   8   8     1226.69     1205.32     35.19 o 
  -1   8   8     1976.54     1938.84     59.39 o 
   0   8   8     4771.07     5033.52    132.34 o 
   1   8   8     1319.54     1320.79     26.03 o 
   2   8   8     5241.04     5306.57    104.66 o 
   3   8   8        1.57        6.23     17.96 o 
   4   8   8     6292.80     6177.25    192.09 o 
   5   8   8       82.94       87.25     48.02 o 
   6   8   8     2704.33     2820.84     98.24 o 
   7   8   8      592.98      651.67     29.54 o 
   8   8   8      337.71      360.24     36.11 o 
   9   8   8      652.28      665.97     33.01 o 
  10   8   8       85.12       96.04     26.76 o 
  -6   9   8      454.09      489.38     31.53 o 
  -5   9   8      483.57      496.35     29.69 o 
  -4   9   8      554.71      535.21     28.23 o 
  -3   9   8     1258.06     1253.34     41.42 o 
  -2   9   8      265.68      254.77     26.76 o 
  -1   9   8     4721.63     4751.98    118.04 o 
   0   9   8        1.40        0.00      6.23 o 
   1   9   8     3579.04     3640.14     89.45 o 
   2   9   8     1056.70     1110.31     24.26 o 
   3   9   8     1866.30     1862.59     71.85 o 
   4   9   8     1439.83     1427.46     95.31 o 
   5   9   8      282.19      262.47     30.43 o 
   6   9   8     1129.35     1103.41     81.01 o 
   7   9   8        4.44       -1.10     16.86 o 
   8   9   8      615.97      619.01     30.72 o 
   9   9   8       27.77       41.52     20.28 o 
  10   9   8       66.35       80.87     19.80 o 
  -6  10   8      661.40      671.94     39.59 o 
  -5  10   8       20.07       19.80     15.76 o 
  -4  10   8     1017.29     1073.35     42.16 o 
  -3  10   8      240.17      260.64     19.80 o 
  -2  10   8     1142.21     1113.23     31.71 o 
  -1  10   8      585.60      588.58     15.67 o 
   0  10   8      982.17     1016.01     19.42 o 
   1  10   8     2855.32     2843.66     62.50 o 
   2  10   8      145.49      139.30     27.13 o 
   3  10   8     2570.61     2641.67     47.40 o 
   4  10   8       70.00       45.09     21.26 o 
   5  10   8      234.60      255.87     28.23 o 
   6  10   8        5.64      -11.73     17.96 o 
   7  10   8      309.75      350.82     57.55 o 
   8  10   8      158.85      152.50     28.96 o 
   9  10   8       50.24       50.77     17.50 o 
  10  10   8       13.71       16.68     16.59 o 
  -5  11   8      482.21      490.48     31.89 o 
  -4  11   8      304.98      331.39     24.93 o 
  -3  11   8      244.38      266.24     14.63 o 
  -2  11   8     1011.00      973.65     23.74 o 
  -1  11   8      118.88      114.31     15.49 o 
   0  11   8     1167.01     1090.77     29.09 o 
   1  11   8       18.62       24.82      5.83 o 
   2  11   8      371.08      397.79     15.67 o 
   3  11   8       10.74       11.76      4.51 o 
   4  11   8      440.89      469.22     35.19 o 
   5  11   8      344.29      355.95     53.89 o 
   6  11   8      122.62      123.17     25.29 o 
   7  11   8      397.11      438.43     35.56 o 
   8  11   8       45.27       14.30     36.66 o 
   9  11   8      236.46      187.32     31.89 o 
  10  11   8      151.73      144.07     32.63 o 
  -4  12   8       19.74       25.66     13.77 o 
  -3  12   8      396.34      370.92     36.47 o 
  -2  12   8       64.57       67.00      9.92 o 
  -1  12   8      475.38      464.48     23.55 o 
   0  12   8      130.78      140.14     12.83 o 
   1  12   8      884.49      867.88     17.36 o 
   2  12   8      709.30      703.55     17.41 o 
   3  12   8       14.37       30.43      7.26 o 
   4  12   8      590.20      548.01     18.67 o 
   5  12   8      406.64      431.10     60.12 o 
   6  12   8      142.30      167.53     27.49 o 
   7  12   8      134.31      180.36     27.86 o 
   8  12   8        7.63        8.06     19.43 o 
   9  12   8      396.82      435.50     68.92 o 
  -3  13   8       60.21       42.98     10.96 o 
  -2  13   8      112.10      109.96     13.70 o 
  -1  13   8      200.82      221.93     28.04 o 
   0  13   8        0.20       -5.78     10.81 o 
   1  13   8      278.39      266.87     22.36 o 
   2  13   8      412.63      396.77     19.64 o 
   3  13   8       35.87       38.51      7.26 o 
   4  13   8      617.64      672.31     41.79 o 
   5  13   8       42.03       43.99     38.49 o 
   6  13   8      604.06      584.33     65.25 o 
   7  13   8       32.39       33.36     21.63 o 
   8  13   8      129.39      165.33     28.96 o 
  -1  14   8      166.14      186.78     11.77 o 
   0  14   8        2.19       12.28      6.48 o 
   1  14   8      298.63      306.46     24.19 o 
   2  14   8        3.86        4.40     11.00 o 
   1  15   8      248.98      285.20     26.39 o 
  -5 -10   9      497.81      480.22     90.91 o 
  -4 -10   9      432.61      493.36     36.30 o 
  -3 -10   9      520.56      481.73     48.21 o 
  -2 -10   9       36.08       48.59     20.03 o 
  -1 -10   9      250.77      239.88     40.32 o 
   0 -10   9       78.72       67.50     19.78 o 
  -7  -9   9      255.95      277.50     45.09 o 
  -6  -9   9      340.56      344.59     45.82 o 
  -5  -9   9       12.10       17.23     26.76 o 
  -4  -9   9      777.86      796.95     56.09 o 
  -3  -9   9       91.04       87.40     24.90 o 
  -2  -9   9      150.06      158.43     27.11 o 
  -1  -9   9      398.57      375.92     32.49 o 
   0  -9   9       11.78       10.92     19.19 o 
   1  -9   9      528.61      509.99     37.34 o 
   2  -9   9      131.11      128.95     36.01 o 
  -7  -8   9       79.12      103.01     60.12 o 
  -6  -8   9      214.24      233.15     38.12 o 
  -5  -8   9      141.74      143.33     34.46 o 
  -4  -8   9      549.15      584.33     47.66 o 
  -3  -8   9       21.19       22.73     24.56 o 
  -2  -8   9      704.30      674.85     38.83 o 
  -1  -8   9      547.98      499.95     40.87 o 
   0  -8   9      144.60      178.03     20.35 o 
   1  -8   9      819.72      873.78     33.82 o 
   2  -8   9       84.27       86.35     17.97 o 
   3  -8   9     1297.35     1348.53     61.77 o 
  -8  -7   9       15.51       38.86     25.29 o 
  -7  -7   9      232.93      235.71     35.56 o 
  -6  -7   9      134.64      157.26     61.22 o 
  -5  -7   9      543.60      553.17     81.38 o 
  -4  -7   9      250.38      252.21     36.29 o 
  -3  -7   9      216.94      220.68     34.09 o 
  -2  -7   9     1168.75     1213.37     39.22 o 
  -1  -7   9        5.13        7.76     12.68 o 
   0  -7   9     2595.27     2580.18     94.58 o 
   1  -7   9      451.11      434.52     64.52 o 
   2  -7   9     1936.50     1977.52     62.50 o 
   3  -7   9      624.74      608.41    361.81 o 
   4  -7   9     1200.79     1285.96     57.19 o 
  -9  -6   9        9.86       12.84     11.00 o 
  -8  -6   9      259.62      289.37     14.11 o 
  -7  -6   9      485.43      476.73     22.54 o 
  -6  -6   9      114.79      113.65      9.33 o 
  -5  -6   9     1481.39     1631.65     77.72 o 
  -4  -6   9       12.85        3.67     21.26 o 
  -3  -6   9     1691.48     1926.38    117.67 o 
  -2  -6   9      373.47      392.24     39.96 o 
  -1  -6   9     4622.38     4537.30     99.62 o 
   0  -6   9     2348.84     2251.91     97.33 o 
   1  -6   9     2467.26     2471.21     59.94 o 
   2  -6   9     3759.72     3645.27    115.84 o 
   3  -6   9      338.19      328.79     14.34 o 
   4  -6   9     2085.32     2132.26     99.71 o 
   5  -6   9        7.10        9.29      9.56 o 
  -9  -5   9       87.94       69.67     18.96 o 
  -8  -5   9      839.88      920.26     29.69 o 
  -7  -5   9       52.80       50.00      7.61 o 
  -6  -5   9     2277.30     2443.82     53.15 o 
  -5  -5   9      914.25      934.06     40.00 o 
  -4  -5   9     3004.31     3325.62    120.24 o 
  -3  -5   9     1328.27     1391.91     63.05 o 
  -2  -5   9     1760.90     1986.13    117.31 o 
  -1  -5   9     5728.03     5849.89    233.51 o 
   0  -5   9      923.37      829.79     29.14 o 
   1  -5   9     3584.66     3517.92    105.39 o 
   2  -5   9       92.95       76.21     14.14 o 
   3  -5   9     2025.83     2068.25     40.86 o 
   4  -5   9      334.07      374.65     20.90 o 
   5  -5   9      772.77      795.25     25.41 o 
   6  -5   9      489.15      549.59     18.26 o 
  -9  -4   9      914.91      957.71     60.67 o 
  -8  -4   9      395.18      434.14     32.44 o 
  -7  -4   9     1250.61     1294.50     74.60 o 
  -6  -4   9     2334.23     2428.61     47.63 o 
  -5  -4   9     1045.47      997.15     18.71 o 
  -4  -4   9     5346.12     5499.38    171.09 o 
  -3  -4   9       14.51       57.92     47.29 o 
  -2  -4   9     2234.85     2496.78     88.71 o 
  -1  -4   9     1088.36     1105.61     54.99 o 
   0  -4   9     3106.81     3097.97     74.85 o 
   1  -4   9      334.42      373.49     17.78 o 
   2  -4   9     1187.43     1175.28     18.45 o 
   3  -4   9     2264.51     2176.15     37.43 o 
   4  -4   9      101.69      104.36     11.00 o 
   5  -4   9      744.01      793.22     24.88 o 
   6  -4   9        1.00        6.89      6.83 o 
   7  -4   9      557.56      573.62     20.34 o 
 -10  -3   9      314.20      315.19     30.58 o 
  -9  -3   9      808.68      787.02     27.63 o 
  -8  -3   9      110.56      101.91     30.43 o 
  -7  -3   9     3085.70     2887.55    158.00 o 
  -6  -3   9        0.81       -1.83     19.06 o 
  -5  -3   9     3143.91     3231.04    109.24 o 
  -4  -3   9     1691.57     1709.10     58.34 o 
  -3  -3   9     3594.35     3846.98     95.49 o 
  -2  -3   9      330.29      386.79     14.11 o 
  -1  -3   9     2334.83     2358.59    194.10 o 
   0  -3   9     4045.33     4215.67    124.64 o 
   1  -3   9       97.16      105.87     14.57 o 
   2  -3   9     2642.65     2438.14     54.18 o 
   3  -3   9      534.61      503.40     13.77 o 
   4  -3   9      410.88      426.23     16.96 o 
   5  -3   9      376.24      389.48     15.42 o 
   6  -3   9        1.06        9.28      7.51 o 
   7  -3   9      402.52      431.08     16.96 o 
   8  -3   9       61.70       47.83     13.15 o 
 -10  -2   9      531.63      522.50     35.99 o 
  -9  -2   9       18.80       30.99     18.12 o 
  -8  -2   9     1579.02     1471.45     71.12 o 
  -7  -2   9      777.90      814.17     85.78 o 
  -6  -2   9     1885.66     1828.14     73.32 o 
  -5  -2   9     1189.21     1229.14     55.35 o 
  -4  -2   9      179.51      150.30     49.12 o 
  -3  -2   9     6487.43     6749.92    230.76 o 
  -2  -2   9      754.39      805.22     22.17 o 
  -1  -2   9     1053.82     1138.14     28.96 o 
   0  -2   9      212.02      214.97     11.30 o 
   1  -2   9      982.48      917.31     17.96 o 
   2  -2   9      969.10      959.91     23.74 o 
   3  -2   9      349.22      325.70     13.73 o 
   4  -2   9      894.02      947.97     20.08 o 
   5  -2   9      564.91      555.57     18.40 o 
   6  -2   9      393.20      404.85     18.48 o 
   7  -2   9      618.18      663.61     24.09 o 
   8  -2   9      183.35      180.01     14.13 o 
 -10  -1   9      245.58      278.60     45.27 o 
  -9  -1   9      373.56      374.28     28.36 o 
  -8  -1   9      930.89      943.71     71.85 o 
  -7  -1   9      367.83      314.89     61.95 o 
  -6  -1   9     2678.45     2567.53     89.81 o 
  -5  -1   9        0.19       20.16     34.46 o 
  -4  -1   9     2804.38     2695.47    120.97 o 
  -3  -1   9      767.42      798.97     36.81 o 
  -2  -1   9      909.74      940.60     29.84 o 
  -1  -1   9       26.88       28.16     14.10 o 
   0  -1   9      288.67      306.12     18.15 o 
   1  -1   9     1092.25     1031.22     20.21 o 
   2  -1   9      316.12      320.43      9.30 o 
   3  -1   9     2106.80     2067.70     29.72 o 
   4  -1   9     2019.95     1964.83     38.64 o 
   5  -1   9      131.42      121.97     15.81 o 
   6  -1   9     2723.16     2773.76     60.49 o 
   7  -1   9      131.38      164.46     19.25 o 
   8  -1   9     1068.37     1053.89     46.01 o 
   9  -1   9      201.25      194.48     15.23 o 
 -10   0   9        0.43        3.03     19.75 o 
  -9   0   9      532.10      584.04     35.56 o 
  -8   0   9        1.16       -8.52     16.95 o 
  -7   0   9      703.38      757.06     31.73 o 
  -6   0   9      352.39      321.12     30.06 o 
  -5   0   9     1199.49     1047.69     74.42 o 
  -4   0   9     2021.04     1929.68     63.78 o 
  -3   0   9        4.05        9.53     15.40 o 
  -2   0   9     1199.21     1105.85     30.94 o 
  -1   0   9     3497.87     3739.72     57.77 o 
   0   0   9      548.88      553.99     16.13 o 
   1   0   9     2852.61     2919.29     54.43 o 
   2   0   9       67.35       73.76      6.47 o 
   3   0   9     3890.82     3713.85     49.92 o 
   4   0   9      313.83      344.29     10.00 o 
   5   0   9     3048.18     3045.06     53.07 o 
   6   0   9     1693.22     1728.59     38.83 o 
   7   0   9     1437.86     1430.82     31.47 o 
   8   0   9     1439.12     1406.09     46.85 o 
   9   0   9      172.91      138.20     16.86 o 
  -9   1   9      162.51      177.47     39.65 o 
  -8   1   9      106.61      100.83     21.70 o 
  -7   1   9      313.67      297.42     22.59 o 
  -6   1   9       61.63       64.80     14.64 o 
  -5   1   9      959.53      879.79     67.08 o 
  -4   1   9     1104.18     1083.24     45.09 o 
  -3   1   9      244.14      207.48     21.99 o 
  -2   1   9     3385.56     3119.97    110.71 o 
  -1   1   9      391.07      408.14     26.58 o 
   0   1   9     6952.92     7836.72    117.46 o 
   1   1   9     2624.54     2534.19     43.51 o 
   2   1   9     2256.92     2177.67     34.69 o 
   3   1   9     3869.93     3709.20     61.64 o 
   4   1   9     2182.27     2084.53     39.96 o 
   5   1   9     2551.89     2648.30     41.82 o 
   6   1   9      137.88      135.99     21.08 o 
   7   1   9     3644.18     3623.28     76.21 o 
   8   1   9        1.18        5.01      9.71 o 
   9   1   9     1134.24     1137.26     24.66 o 
  -9   2   9       50.25       54.50     22.43 o 
  -8   2   9       92.69      108.13     17.64 o 
  -7   2   9      560.47      541.93     26.52 o 
  -6   2   9        9.26       14.92     11.63 o 
  -5   2   9     1610.60     1597.21     46.90 o 
  -4   2   9      274.27      242.31     25.66 o 
  -3   2   9     3921.36     3761.85    100.81 o 
  -2   2   9     1672.48     1544.04     46.56 o 
  -1   2   9     2657.93     2549.57     88.35 o 
   0   2   9     5383.28     5579.79    118.79 o 
   1   2   9      909.83      948.14     24.70 o 
   2   2   9     7534.00     7390.57    185.44 o 
   3   2   9      291.94      285.30      8.75 o 
   4   2   9     7508.86     7328.01    134.79 o 
   5   2   9       12.18       16.45      4.99 o 
   6   2   9     3784.51     3675.99     55.35 o 
   7   2   9     1695.42     1704.20     44.78 o 
   8   2   9     2083.10     2002.50     41.85 o 
   9   2   9      273.63      295.63     10.09 o 
  10   2   9       56.60       42.12      7.97 o 
  -9   3   9        6.75       12.01     15.03 o 
  -8   3   9      320.42      322.90     22.96 o 
  -7   3   9      279.03      303.50     21.99 o 
  -6   3   9      959.33      978.16     35.01 o 
  -5   3   9     1362.59     1340.89     55.29 o 
  -4   3   9     3230.00     3269.79     75.15 o 
  -3   3   9     4099.15     4257.90    161.66 o 
  -2   3   9     1729.19     1657.31     69.28 o 
  -1   3   9     6733.86     6223.07    156.16 o 
   0   3   9      295.83      317.46     17.23 o 
   1   3   9     9743.30    10755.96    325.37 o 
   2   3   9      328.94      342.04     20.08 o 
   3   3   9     7835.75     8056.80    163.37 o 
   4   3   9     1701.55     1717.18     21.27 o 
   5   3   9     1484.50     1351.70     17.64 o 
   6   3   9      730.67      725.37     23.05 o 
   7   3   9       14.50        3.52      5.11 o 
   8   3   9     1431.06     1443.39     29.58 o 
   9   3   9        9.47       11.68      5.51 o 
  10   3   9      264.49      272.76     12.11 o 
  -9   4   9      300.29      327.62     39.77 o 
  -8   4   9      348.16      356.06     47.29 o 
  -7   4   9      175.69      163.13     25.29 o 
  -6   4   9     1158.79     1047.69     43.26 o 
  -5   4   9      655.51      601.21     28.59 o 
  -4   4   9     5491.44     5675.20    114.15 o 
  -3   4   9        4.92        6.57     15.97 o 
  -2   4   9     6977.49     6936.09    328.82 o 
  -1   4   9     1985.39     2102.82     89.08 o 
   0   4   9     3822.26     3708.33    103.74 o 
   1   4   9     5148.49     5435.92    112.91 o 
   2   4   9     1411.44     1429.30     45.46 o 
   3   4   9     1547.40     1488.28     21.27 o 
   4   4   9       14.25       13.64      2.95 o 
   5   4   9     1167.18     1131.01     14.43 o 
   6   4   9       60.83       81.03     10.37 o 
   7   4   9      841.18      880.39     27.94 o 
   8   4   9      777.75      814.17     40.69 o 
   9   4   9       57.84       58.15      5.96 o 
  10   4   9      203.99      204.92     30.06 o 
  -8   5   9        4.14       -6.60     30.06 o 
  -7   5   9     2147.88     2095.74     77.35 o 
  -6   5   9      578.29      524.58     50.95 o 
  -5   5   9     2379.55     2296.99     69.28 o 
  -4   5   9      321.49      294.73     34.46 o 
  -3   5   9     2472.65     2328.52     61.95 o 
  -2   5   9     1397.84     1388.49     32.50 o 
  -1   5   9     2808.77     2809.47     77.71 o 
   0   5   9     2928.34     2759.11     66.35 o 
   1   5   9        4.83        7.54      3.64 o 
   2   5   9     1178.91     1103.41     61.40 o 
   3   5   9      194.79      188.85     11.13 o 
   4   5   9      317.96      288.87     43.99 o 
   5   5   9      585.86      608.96     23.37 o 
   6   5   9        7.43       14.25      4.09 o 
   7   5   9      564.19      565.15     24.48 o 
   8   5   9      310.36      293.94     26.76 o 
   9   5   9      286.41      327.36     51.69 o 
  10   5   9      232.29      226.55     30.43 o 
  -8   6   9      611.68      659.48     67.08 o 
  -7   6   9      698.66      690.27     39.22 o 
  -6   6   9      344.08      348.62     44.72 o 
  -5   6   9      664.29      630.52     29.33 o 
  -4   6   9     1012.94      933.68     31.89 o 
  -3   6   9     1102.78     1111.11     46.92 o 
  -2   6   9       13.36       11.36      8.06 o 
  -1   6   9     2535.01     2571.44     94.21 o 
   0   6   9      245.93      261.19      8.43 o 
   1   6   9      527.80      501.11     23.09 o 
   2   6   9     1149.26     1173.59     38.76 o 
   3   6   9        5.19       -3.30     14.30 o 
   4   6   9      174.56      181.46     24.19 o 
   5   6   9      540.82      555.74     60.85 o 
   6   6   9      131.42      122.78     16.34 o 
   7   6   9      295.66      302.25     21.07 o 
   8   6   9      102.27       93.43     10.38 o 
   9   6   9      574.29      601.56     39.96 o 
  10   6   9       13.44      -13.93     39.22 o 
  -7   7   9       73.46       69.65     20.53 o 
  -6   7   9      900.93      976.57     64.52 o 
  -5   7   9      210.76      147.37     17.23 o 
  -4   7   9     1275.56     1261.77     39.59 o 
  -3   7   9        7.21       15.03      8.80 o 
  -2   7   9      290.52      284.10     14.30 o 
  -1   7   9      586.08      617.69     18.70 o 
   0   7   9      102.78       74.05     12.10 o 
   1   7   9     1616.44     1644.87     31.71 o 
   2   7   9      135.45      145.39      7.29 o 
   3   7   9      236.78      224.71     26.76 o 
   4   7   9     1263.69     1214.48     52.42 o 
   5   7   9        1.40        1.10     16.86 o 
   6   7   9     1864.65     1754.82     67.08 o 
   7   7   9       73.34       75.44     21.41 o 
   8   7   9     1169.70     1166.08     41.61 o 
   9   7   9      327.62      375.40     37.94 o 
  10   7   9      449.08      420.83     42.52 o 
  -7   8   9      291.48      282.63     27.86 o 
  -6   8   9      168.66      167.53     20.90 o 
  -5   8   9        2.50       -5.87     20.90 o 
  -4   8   9     1039.59      927.45     34.09 o 
  -3   8   9       89.89       97.51     12.46 o 
  -2   8   9      389.16      389.67     27.13 o 
  -1   8   9       98.54       92.38     15.76 o 
   0   8   9     1006.57     1038.16     32.63 o 
   1   8   9     1662.82     1645.95     31.89 o 
   2   8   9       96.27       99.02      4.65 o 
   3   8   9     1988.99     1980.27     73.68 o 
   4   8   9      527.87      511.38     39.59 o 
   5   8   9     2123.65     2055.78    118.04 o 
   6   8   9      891.31      887.86     49.49 o 
   7   8   9      567.48      572.87     44.91 o 
   8   8   9     1390.68     1510.08     76.80 o 
   9   8   9       18.03        8.93     18.72 o 
  10   8   9      880.01      907.29     57.19 o 
  -6   9   9        0.67        4.03     13.93 o 
  -5   9   9      238.30      222.51     36.29 o 
  -4   9   9      504.75      484.99     42.16 o 
  -3   9   9      305.27      326.62     32.26 o 
  -2   9   9      546.71      571.87     21.63 o 
  -1   9   9       36.29       40.69      8.06 o 
   0   9   9     2152.61     2206.08     49.49 o 
   1   9   9      963.65     1037.06     28.59 o 
   2   9   9     2031.47     2061.56     51.95 o 
   3   9   9     2822.31     3004.13    105.21 o 
   4   9   9      303.50      329.56     60.12 o 
   5   9   9     2309.28     2218.18     82.85 o 
   6   9   9       13.36       23.46     38.49 o 
   7   9   9     1027.33     1071.51     57.19 o 
   8   9   9      185.57      180.58     22.67 o 
   9   9   9      655.95      706.55     36.28 o 
  10   9   9       56.21       53.91     25.15 o 
  -5  10   9      459.58      498.55     48.02 o 
  -4  10   9      192.63      193.92     34.46 o 
  -3  10   9      714.38      698.34     29.33 o 
  -2  10   9      629.76      652.88     23.83 o 
  -1  10   9      297.76      318.92     23.46 o 
   0  10   9     1619.17     1656.58     50.22 o 
   1  10   9      223.24      251.47      9.53 o 
   2  10   9     2478.41     2518.48     99.34 o 
   3  10   9      118.34      135.63     27.49 o 
   4  10   9     2025.09     2014.73     77.35 o 
   5  10   9      265.14      269.80     31.53 o 
   6  10   9      684.17      651.41     43.62 o 
   7  10   9      298.18      389.31     63.42 o 
   8  10   9      218.99      280.07     59.75 o 
   9  10   9      450.00      478.39     43.62 o 
  10  10   9      196.44      187.25     25.91 o 
  -4  11   9       99.83      105.58     30.79 o 
  -3  11   9     1029.84      992.70     37.76 o 
  -2  11   9       23.16       17.60      9.90 o 
  -1  11   9     1022.72     1095.34     32.26 o 
   0  11   9       25.62       19.06      7.33 o 
   1  11   9     1258.91     1268.37     37.76 o 
   2  11   9        9.02       28.23     39.96 o 
   3  11   9     1418.71     1395.92     44.17 o 
   4  11   9      841.63      845.70     49.49 o 
   5  11   9      214.13      260.27     57.55 o 
   6  11   9      706.19      671.21     46.92 o 
   7  11   9       28.74       48.02     24.93 o 
   8  11   9      334.68      331.76     38.12 o 
   9  11   9       21.97       38.49     46.56 o 
  -3  12   9      106.24      137.83     17.23 o 
  -2  12   9      690.13      680.37     28.23 o 
  -1  12   9      229.28      245.98     15.40 o 
   0  12   9      530.89      531.17     18.70 o 
   1  12   9      854.22      850.10     32.26 o 
   2  12   9      129.46      147.00     50.22 o 
   3  12   9     1231.33     1258.05     29.12 o 
   4  12   9       88.70      126.47     29.69 o 
   5  12   9      482.92      460.79     66.72 o 
   6  12   9      135.80      125.74     49.85 o 
   7  12   9      349.05      350.82     36.66 o 
   8  12   9      112.27      146.27     30.06 o 
   9  12   9        5.33        6.23     21.26 o 
  -2  13   9      854.62      770.92     32.63 o 
  -1  13   9      114.31      123.32     11.74 o 
   0  13   9      413.34      417.84     23.64 o 
   1  13   9        1.07        1.10      5.87 o 
   2  13   9      287.14      309.60     15.56 o 
   3  13   9        1.46       -7.70     19.80 o 
   4  13   9      539.76      487.19     41.06 o 
   5  13   9       37.86       43.99     23.09 o 
   6  13   9      112.63       74.42     44.36 o 
   7  13   9      386.43      392.24     38.12 o 
   8  13   9       34.65       42.52     25.29 o 
  -1  14   9      183.75      185.17     11.53 o 
   0  14   9       45.91       62.22      9.71 o 
   1  14   9       97.85       97.14     10.26 o 
  -5  -9  10     1160.61     1320.79     82.11 o 
  -4  -9  10       85.54       91.39     21.67 o 
  -3  -9  10     1418.42     1371.22     60.76 o 
  -2  -9  10       93.66       71.50     26.66 o 
  -1  -9  10      727.72      763.11     45.53 o 
   0  -9  10      378.94      400.26     49.35 o 
  -7  -8  10        4.32      -16.86     54.99 o 
  -6  -8  10      664.78      741.96    105.21 o 
  -5  -8  10      454.46      470.69     50.22 o 
  -4  -8  10      469.64      495.62     48.02 o 
  -3  -8  10      637.62      639.48     31.44 o 
  -2  -8  10      100.59      110.09     18.93 o 
  -1  -8  10      308.51      343.68     24.21 o 
   0  -8  10       40.13       38.14     18.59 o 
   1  -8  10      235.20      264.22     61.95 o 
   2  -8  10      311.44      279.46     40.32 o 
  -6  -7  10      446.50      466.66     48.76 o 
  -5  -7  10       19.81       12.46     24.19 o 
  -4  -7  10      753.66      905.09     90.91 o 
  -3  -7  10       32.64       67.08     49.85 o 
  -2  -7  10      425.69      426.81     29.71 o 
  -1  -7  10      533.11      537.92     31.51 o 
   0  -7  10       28.75       47.64     17.49 o 
   1  -7  10      665.06      671.99     71.30 o 
   2  -7  10       43.89       41.11     19.33 o 
   3  -7  10      643.97      633.82     40.32 o 
   4  -7  10      240.99      177.79     31.53 o 
  -8  -6  10        0.05      -11.00     23.83 o 
  -7  -6  10      384.78      358.52     39.22 o 
  -6  -6  10      118.38      171.41     27.68 o 
  -5  -6  10      529.00      495.98     46.56 o 
  -4  -6  10      575.27      578.46     47.29 o 
  -3  -6  10       81.04      128.67     28.96 o 
  -2  -6  10     1088.17     1122.10     56.09 o 
  -1  -6  10      157.59      192.28     33.73 o 
   0  -6  10      737.69      716.99     47.73 o 
   1  -6  10     1023.03      989.06     39.21 o 
   2  -6  10      231.48      220.47     19.61 o 
   3  -6  10     2024.74     2098.71     64.21 o 
   4  -6  10       11.30        7.81     12.63 o 
   5  -6  10     1039.89     1107.07     51.69 o 
  -9  -5  10       89.89      112.54     20.90 o 
  -8  -5  10      245.88      280.57     31.53 o 
  -7  -5  10      364.22      385.24     22.73 o 
  -6  -5  10       36.26       46.39      7.88 o 
  -5  -5  10     1088.78     1022.32     73.46 o 
  -4  -5  10      357.84      422.67     72.58 o 
  -3  -5  10      500.60      550.24     42.16 o 
  -2  -5  10     1935.38     2054.68     79.18 o 
  -1  -5  10      127.47      126.84     27.86 o 
   0  -5  10     3895.06     3866.02    116.21 o 
   1  -5  10      170.02      176.24     17.08 o 
   2  -5  10     2944.93     2897.48    165.88 o 
   3  -5  10      913.57      903.74     20.16 o 
   4  -5  10     1360.52     1340.08     28.94 o 
   5  -5  10      597.95      580.56     16.76 o 
   6  -5  10      249.77      263.57     24.56 o 
  -9  -4  10        0.37        2.81      8.87 o 
  -8  -4  10      453.72      457.74     28.78 o 
  -7  -4  10      142.03      134.62     14.99 o 
  -6  -4  10      167.63      158.38      8.67 o 
  -5  -4  10     2071.11     2180.43     36.08 o 
  -4  -4  10        0.78        4.15      6.37 o 
  -3  -4  10     3618.67     4003.42    136.37 o 
  -2  -4  10      373.92      503.31     65.25 o 
  -1  -4  10     3795.52     3866.69    125.00 o 
   0  -4  10     1958.33     2058.74     48.86 o 
   1  -4  10     2367.29     2327.17     66.35 o 
   2  -4  10     4198.70     3964.18     82.22 o 
   3  -4  10      248.66      261.04     12.71 o 
   4  -4  10     3154.36     3144.34     57.74 o 
   5  -4  10       13.25       12.55     16.86 o 
   6  -4  10     1039.48     1031.16     32.13 o 
  -9  -3  10      105.00      113.41     12.97 o 
  -8  -3  10      756.42      743.06     90.91 o 
  -7  -3  10       43.03       43.99     24.93 o 
  -6  -3  10     1539.91     1493.08    111.81 o 
  -5  -3  10      875.48      902.89     53.52 o 
  -4  -3  10     2588.15     2757.52     69.81 o 
  -3  -3  10     4774.02     4970.76    167.21 o 
  -2  -3  10     2152.46     2275.11     57.37 o 
  -1  -3  10     6460.37     6615.29    115.69 o 
   0  -3  10       84.65       77.35     40.32 o 
   1  -3  10     2924.72     2902.91     60.01 o 
   2  -3  10        0.32       -5.76      8.97 o 
   3  -3  10     3961.60     3838.46     60.72 o 
   4  -3  10      178.27      209.34     13.93 o 
   5  -3  10     1634.13     1639.67     37.34 o 
   6  -3  10      227.38      248.58     31.89 o 
   7  -3  10      130.20      128.76     14.30 o 
  -9  -2  10      647.55      674.80     47.19 o 
  -8  -2  10      554.63      580.30     49.85 o 
  -7  -2  10      601.86      555.37     46.19 o 
  -6  -2  10     2196.56     2079.24     84.31 o 
  -5  -2  10     1080.64      971.07     51.69 o 
  -4  -2  10     4399.19     4366.71    137.83 o 
  -3  -2  10       92.94      100.55     18.68 o 
  -2  -2  10     5599.14     5833.73    153.41 o 
  -1  -2  10      116.11       95.36      9.98 o 
   0  -2  10     2467.46     2504.55     46.59 o 
   1  -2  10     1065.00     1095.28     19.31 o 
   2  -2  10     1625.29     1598.02     71.48 o 
   3  -2  10     3079.03     2961.77     47.83 o 
   4  -2  10      765.50      764.27     24.01 o 
   5  -2  10      894.32      902.43     21.22 o 
   6  -2  10       12.68       15.90      9.55 o 
   7  -2  10      528.48      585.83     19.54 o 
   8  -2  10      303.52      348.10     22.18 o 
  -9  -1  10      503.61      507.65     34.46 o 
  -8  -1  10       59.86       62.66     19.69 o 
  -7  -1  10     1661.09     1611.49     74.05 o 
  -6  -1  10      120.61       83.95     27.13 o 
  -5  -1  10     3050.42     2882.79     97.51 o 
  -4  -1  10      136.13      113.64     23.83 o 
  -3  -1  10     3739.10     3939.49     88.37 o 
  -2  -1  10     1977.03     2207.91     64.28 o 
  -1  -1  10     6317.10     6802.19    142.05 o 
   0  -1  10     5092.02     5199.37     97.91 o 
   1  -1  10      172.93      182.28     20.54 o 
   2  -1  10     4166.84     3847.49     76.07 o 
   3  -1  10       10.01       11.48      5.77 o 
   4  -1  10     1434.96     1406.82     27.76 o 
   5  -1  10      236.40      255.81     13.99 o 
   6  -1  10       11.20       21.94     11.00 o 
   7  -1  10      408.55      436.36     47.66 o 
   8  -1  10       48.03       42.56     10.28 o 
  -9   0  10        0.30      -17.97     22.68 o 
  -8   0  10     1557.55     1663.75     55.08 o 
  -7   0  10      213.74      240.38     37.76 o 
  -6   0  10     1711.18     1677.10     68.55 o 
  -5   0  10     1632.34     1564.57     60.12 o 
  -4   0  10     1979.86     1974.40     70.75 o 
  -3   0  10     3481.67     3333.68    101.91 o 
  -2   0  10      245.67      258.27     27.49 o 
  -1   0  10     2415.58     2509.73     46.03 o 
   0   0  10      250.61      239.57     15.27 o 
   1   0  10      798.91      849.39     23.83 o 
   2   0  10     1830.29     1726.30     26.06 o 
   3   0  10      256.05      241.63     11.64 o 
   4   0  10      841.20      829.09     17.02 o 
   5   0  10      585.59      609.86     19.24 o 
   6   0  10      525.88      502.96     15.75 o 
   7   0  10     1031.39     1003.75     28.14 o 
   8   0  10       84.33       71.04     10.24 o 
   9   0  10      511.80      531.59     25.27 o 
  -9   1  10      527.38      504.06     42.80 o 
  -8   1  10      745.53      770.55     43.96 o 
  -7   1  10      735.94      668.42     38.10 o 
  -6   1  10     1289.54     1320.49     40.00 o 
  -5   1  10        7.04        9.53     16.13 o 
  -4   1  10     2559.14     2456.09     78.45 o 
  -3   1  10      933.57      910.95     40.32 o 
  -2   1  10      804.20      726.20     33.36 o 
  -1   1  10     1365.76     1423.85     33.01 o 
   0   1  10      671.86      714.46     20.73 o 
   1   1  10      964.58     1022.53     59.20 o 
   2   1  10     1606.49     1570.08     33.00 o 
   3   1  10      636.25      601.76     14.13 o 
   4   1  10     1400.78     1354.22     23.06 o 
   5   1  10        2.54       -0.58      6.52 o 
   6   1  10     1673.34     1727.45     44.22 o 
   7   1  10       56.93       44.52      9.35 o 
   8   1  10      899.40      919.00     49.12 o 
   9   1  10      196.77      217.50     16.13 o 
  -9   2  10      773.09      766.80     47.70 o 
  -8   2  10        3.65        2.20     23.48 o 
  -7   2  10      441.79      464.94     46.92 o 
  -6   2  10       69.74       81.38     15.38 o 
  -5   2  10       98.73      122.74     15.15 o 
  -4   2  10     1720.58     1566.76     55.35 o 
  -3   2  10        0.01        2.93     13.20 o 
  -2   2  10      592.35      563.80     28.59 o 
  -1   2  10     1242.95     1276.07     61.59 o 
   0   2  10      180.95      198.86     13.10 o 
   1   2  10     3656.42     3829.05    109.97 o 
   2   2  10       11.04        6.04      5.07 o 
   3   2  10     3273.80     3279.61     77.72 o 
   4   2  10      347.11      366.42     16.04 o 
   5   2  10     2222.31     2160.61     27.51 o 
   6   2  10      738.18      760.32     16.43 o 
   7   2  10      862.75      848.62     24.74 o 
   8   2  10     1486.09     1521.69     40.02 o 
   9   2  10      294.54      304.54     14.86 o 
  -9   3  10      327.95      351.06     27.87 o 
  -8   3  10      190.51      206.93     21.73 o 
  -7   3  10      135.89      154.85     23.04 o 
  -6   3  10      235.64      257.02     26.58 o 
  -5   3  10      251.85      279.23     30.61 o 
  -4   3  10      760.35      753.39     25.00 o 
  -3   3  10      530.15      530.44     48.76 o 
  -2   3  10     1056.15     1114.40     37.76 o 
  -1   3  10      119.38      110.34     15.03 o 
   0   3  10     5885.54     6352.95    203.45 o 
   1   3  10     1466.31     1507.52     45.46 o 
   2   3  10     3809.52     3955.44    103.56 o 
   3   3  10     3271.49     3285.62     46.41 o 
   4   3  10     1634.30     1641.47     29.50 o 
   5   3  10     2851.30     2804.86     39.63 o 
   6   3  10     1006.50      952.08     24.94 o 
   7   3  10     1071.42     1077.05     22.26 o 
   8   3  10       16.58       18.19     11.92 o 
   9   3  10     1073.77     1118.68     27.12 o 
  -8   4  10      192.66      203.92     34.64 o 
  -7   4  10      429.49      440.46     31.06 o 
  -6   4  10        8.32       -3.34     10.38 o 
  -5   4  10     1647.86     1660.88     47.79 o 
  -4   4  10        1.76        4.94     11.77 o 
  -3   4  10     2161.68     2222.74     80.28 o 
  -2   4  10      913.58      878.22     30.43 o 
  -1   4  10     2332.99     2241.27     57.19 o 
   0   4  10     5224.46     5182.35    127.20 o 
   1   4  10     1594.89     1631.60     37.32 o 
   2   4  10     5270.19     5698.13    157.63 o 
   3   4  10      393.07      388.04      8.16 o 
   4   4  10     3620.92     3595.80     65.62 o 
   5   4  10      246.55      252.54     10.37 o 
   6   4  10     2757.31     2660.80     39.00 o 
   7   4  10      310.12      297.44      9.54 o 
   8   4  10      278.97      264.73     13.91 o 
   9   4  10      253.06      247.08     50.95 o 
  10   4  10      218.00      219.95     30.79 o 
  -8   5  10      420.99      415.84     26.88 o 
  -7   5  10      157.33      147.88     22.87 o 
  -6   5  10      746.56      721.04     32.87 o 
  -5   5  10      573.72      608.05     28.80 o 
  -4   5  10     1126.70     1078.30     32.08 o 
  -3   5  10     2505.53     2471.15     65.65 o 
  -2   5  10      545.41      566.80     24.01 o 
  -1   5  10     6032.24     6254.20    211.52 o 
   0   5  10        5.99       17.43      7.33 o 
   1   5  10     5142.09     5602.69     89.31 o 
   2   5  10      422.98      438.80     28.59 o 
   3   5  10     5382.69     5432.00     92.27 o 
   4   5  10      355.63      356.56      6.44 o 
   5   5  10      477.67      443.80      6.02 o 
   6   5  10      397.40      403.06      9.80 o 
   7   5  10      576.95      523.16     30.31 o 
   8   5  10      213.47      180.31     34.64 o 
   9   5  10        2.94        0.00     15.76 o 
  10   5  10      183.28      240.48     32.99 o 
  -7   6  10      250.44      222.88     46.56 o 
  -6   6  10     1248.75     1320.79     52.05 o 
  -5   6  10       69.44       75.52     16.13 o 
  -4   6  10     2341.14     2287.09     65.62 o 
  -3   6  10      128.11      120.24     13.56 o 
  -2   6  10     1948.55     1880.81     54.44 o 
  -1   6  10      444.33      438.17     20.53 o 
   0   6  10     2739.51     2680.40     45.75 o 
   1   6  10     2194.95     2154.92     73.84 o 
   2   6  10      384.65      396.86     10.28 o 
   3   6  10     1540.19     1626.52     59.75 o 
   4   6  10      443.96      433.66     32.63 o 
   6   6  10       20.40        8.77     11.59 o 
   7   6  10     1458.33     1419.32     50.98 o 
   8   6  10      195.25      180.21     24.13 o 
   9   6  10       67.55       80.28     40.32 o 
  10   6  10       73.34       79.91     26.76 o 
  -7   7  10      906.14      935.51     74.78 o 
  -6   7  10      508.07      468.86     31.89 o 
  -5   7  10      459.98      464.46     26.03 o 
  -4   7  10      690.91      700.17     45.46 o 
  -3   7  10      747.56      763.59     38.49 o 
  -2   7  10      883.44      821.51     24.93 o 
  -1   7  10     1251.53     1267.98     28.04 o 
   0   7  10     2296.89     2280.73     54.80 o 
   1   7  10      116.48      129.85      5.27 o 
   2   7  10     2456.23     2564.60     68.26 o 
   3   7  10      119.53      132.70     24.56 o 
   4   7  10     1771.19     1878.36    104.48 o 
   5   7  10      136.36      137.83     25.66 o 
   6   7  10       49.79       35.56     20.16 o 
   7   7  10      150.65      150.45     19.77 o 
   8   7  10        8.85        8.05     17.65 o 
   9   7  10      150.48      178.47     22.44 o 
  10   7  10      137.93      158.00     32.99 o 
  -6   8  10      502.35      468.12     32.99 o 
  -5   8  10      568.63      595.69     28.96 o 
  -4   8  10      121.59      136.37     16.13 o 
  -3   8  10      880.98      808.68     27.86 o 
  -2   8  10       11.92       13.20      7.70 o 
  -1   8  10     1208.31     1221.45     30.79 o 
   0   8  10       25.74       15.70      7.80 o 
   1   8  10      559.57      558.57     14.00 o 
   2   8  10     1062.26     1098.50     20.79 o 
   3   8  10       10.57       25.66     37.39 o 
   4   8  10     1134.04     1132.37     54.62 o 
   5   8  10       91.11       97.14     43.26 o 
   6   8  10      162.39      185.12     28.23 o 
   7   8  10      435.21      417.17     37.76 o 
   8   8  10      103.02      121.26     28.41 o 
   9   8  10      441.29      469.99     53.59 o 
  10   8  10        2.70       10.46     17.27 o 
  -6   9  10      649.06      708.97     38.12 o 
  -5   9  10       25.42       28.23     14.30 o 
  -4   9  10      516.00      486.09     25.66 o 
  -3   9  10      251.91      239.38     17.23 o 
  -2   9  10       98.21      103.01     11.73 o 
  -1   9  10      281.52      271.64     20.53 o 
   0   9  10       94.18       98.98     13.56 o 
   1   9  10      198.54      218.96      6.05 o 
   2   9  10      634.26      593.47     17.80 o 
   3   9  10      864.54      949.08     50.22 o 
   4   9  10     1089.44     1181.49     86.51 o 
   5   9  10        0.41        2.57     18.33 o 
   6   9  10      594.60      563.07     69.65 o 
   7   9  10      268.39      293.63     35.56 o 
   8   9  10      447.16      453.09     44.72 o 
   9   9  10      237.63      235.17     29.14 o 
  10   9  10      195.10      205.89     27.50 o 
  -5  10  10       92.61      130.14     18.70 o 
  -4  10  10      327.86      320.39     22.36 o 
  -3  10  10        1.21        9.16     11.00 o 
  -2  10  10       37.38       27.86     16.50 o 
  -1  10  10      393.63      391.87     15.40 o 
   0  10  10        4.52        8.06      5.87 o 
   1  10  10      446.78      430.37     16.86 o 
   2  10  10       28.90       33.06      4.39 o 
   3  10  10      510.42      527.88     40.69 o 
   4  10  10      182.00      225.45     56.09 o 
   5  10  10      487.10      475.09     39.59 o 
   6  10  10      593.15      564.17     43.62 o 
   7  10  10      215.29      239.01     33.73 o 
   8  10  10      418.24      471.42     73.68 o 
   9  10  10       25.43       27.86     26.76 o 
  -4  11  10      104.11      109.61     16.86 o 
  -3  11  10       48.00       23.09     21.63 o 
  -2  11  10      106.84      116.57     12.46 o 
  -1  11  10      328.27      335.05     24.93 o 
   0  11  10      291.08      303.53     19.06 o 
   1  11  10      290.24      286.30     10.26 o 
   2  11  10      458.30      476.92     37.76 o 
   3  11  10      386.78      364.38     36.29 o 
   4  11  10      244.87      248.54     34.46 o 
   5  11  10      881.52      939.55     88.35 o 
   6  11  10       54.15       68.55     27.13 o 
   7  11  10      745.74      665.34     49.85 o 
   8  11  10        0.66       13.93     23.46 o 
   9  11  10      387.42      386.74     44.36 o 
  -3  12  10      250.07      278.97     33.73 o 
  -2  12  10      113.78      125.74     13.93 o 
  -1  12  10      206.79      205.65     22.36 o 
   0  12  10      440.67      458.23     24.93 o 
   1  12  10       72.59       74.78      7.70 o 
   2  12  10      443.44      481.32     40.32 o 
   3  12  10       32.89       31.89     24.56 o 
   4  12  10     1469.15     1538.90     76.25 o 
   5  12  10       14.84       29.33     25.66 o 
   6  12  10      815.96      862.20     89.81 o 
   7  12  10      341.84      319.66     40.32 o 
   8  12  10      247.85      282.63     39.59 o 
  -2  13  10       19.87       55.35     13.56 o 
  -1  13  10      544.63      527.88     34.09 o 
   0  13  10        6.75        8.43     13.56 o 
   1  13  10      671.72      717.26     19.82 o 
   2  13  10      149.90      226.18     33.36 o 
   3  13  10      919.80      925.25     56.45 o 
   4  13  10      380.46      332.49     40.69 o 
   5  13  10      602.59      611.09     48.02 o 
   6  13  10      115.06      122.07     53.52 o 
   7  13  10       15.23       27.49     43.99 o 
   8  13  10      242.49      230.21     37.02 o 
   0  14  10      327.04      357.78     28.59 o 
  -5  -8  11      439.06      536.67     94.21 o 
  -4  -8  11      932.02     1002.23    109.24 o 
  -3  -8  11      151.91      154.53     27.33 o 
  -2  -8  11     1116.42     1160.83     43.32 o 
  -1  -8  11      104.54      115.48     21.35 o 
   0  -8  11      995.50     1069.51     42.45 o 
   1  -8  11       50.62       38.83     18.23 o 
  -6  -7  11      144.51      145.17     40.32 o 
  -5  -7  11     1551.06     1654.01     87.25 o 
  -4  -7  11       94.66      101.91     33.73 o 
  -3  -7  11     1313.17     1351.22     70.02 o 
  -2  -7  11      185.05      175.50     21.84 o 
  -1  -7  11      888.92      905.16     36.20 o 
   0  -7  11      361.46      393.88     32.59 o 
   1  -7  11      178.63      216.37     28.15 o 
   2  -7  11      690.71      677.15     35.48 o 
  -7  -6  11       19.20        8.43     24.19 o 
  -6  -6  11     1474.19     1571.16    134.17 o 
  -5  -6  11      249.33      227.65     40.32 o 
  -4  -6  11      892.48     1052.82     62.32 o 
  -3  -6  11     1019.35     1114.40     61.22 o 
  -2  -6  11      273.19      310.13     36.66 o 
  -1  -6  11      827.04      862.03     41.48 o 
   0  -6  11       20.22       31.62     13.91 o 
   1  -6  11      652.62      618.36     27.48 o 
   2  -6  11      305.69      323.78     36.84 o 
   3  -6  11      145.39      185.39     27.86 o 
   4  -6  11      610.31      623.85     36.21 o 
  -8  -5  11      220.71      240.84     39.22 o 
  -7  -5  11      385.33      388.21     42.52 o 
  -6  -5  11      556.97      555.74     45.82 o 
  -5  -5  11      199.84      178.89     35.92 o 
  -4  -5  11     1450.83     1583.26     74.42 o 
  -3  -5  11       89.64      111.44     51.69 o 
  -2  -5  11      811.58      867.33     84.68 o 
  -1  -5  11      695.71      729.20     46.92 o 
   0  -5  11       17.89       31.59     13.21 o 
   1  -5  11      359.54      387.07     46.01 o 
   2  -5  11       32.81       22.78     14.28 o 
   3  -5  11      702.65      688.21     26.72 o 
   4  -5  11      595.68      541.06     29.69 o 
   5  -5  11      475.83      337.72    223.80 o 
  -8  -4  11        0.84        3.88     13.20 o 
  -7  -4  11      492.59      546.76     35.74 o 
  -6  -4  11        1.69        5.28      7.78 o 
  -5  -4  11      419.50      423.98     13.42 o 
  -4  -4  11      699.08      596.43     39.66 o 
  -3  -4  11       42.44       64.52     25.66 o 
  -2  -4  11     1442.36     1405.10     60.85 o 
  -1  -4  11      333.71      361.45     32.99 o 
   0  -4  11      486.46      503.51     36.66 o 
   1  -4  11      983.03      999.64     34.91 o 
   2  -4  11       16.82       14.51     12.83 o 
   3  -4  11     1698.09     1652.91     47.83 o 
   4  -4  11       15.36       23.78      8.89 o 
   5  -4  11     1524.87     1467.96     57.92 o 
   6  -4  11       34.76       33.02     12.05 o 
  -8  -3  11      128.63       88.71     31.16 o 
  -7  -3  11      255.14      235.34     63.42 o 
  -6  -3  11       18.71       28.96     23.83 o 
  -5  -3  11      180.73      191.35     28.23 o 
  -4  -3  11      351.99      401.78     25.11 o 
  -3  -3  11      589.90      611.53     27.68 o 
  -2  -3  11     1284.80     1297.75     59.94 o 
  -1  -3  11       25.98       27.03      2.18 o 
   0  -3  11     2434.50     2500.88     74.05 o 
   1  -3  11      340.96      347.34     18.58 o 
   2  -3  11     2117.89     2079.48     47.50 o 
   3  -3  11     1111.46     1006.26     34.83 o 
   4  -3  11     1548.14     1455.84     28.79 o 
   5  -3  11     1238.02     1184.66     31.62 o 
   6  -3  11      686.46      733.86     32.29 o 
  -9  -2  11        0.87      -15.40     26.03 o 
  -8  -2  11      200.40      157.63     61.59 o 
  -7  -2  11      245.96      247.81     34.83 o 
  -6  -2  11        3.78       -4.77     19.43 o 
  -5  -2  11      870.66      795.85     46.92 o 
  -4  -2  11       17.26       27.13     19.80 o 
  -3  -2  11     2517.65     2679.98     74.23 o 
  -2  -2  11       11.79       12.92      4.28 o 
  -1  -2  11     2868.46     3173.01     58.07 o 
   0  -2  11     2625.19     2516.65     42.51 o 
   1  -2  11     1669.11     1647.12     29.74 o 
   2  -2  11     2557.28     2492.77     51.16 o 
   3  -2  11      429.92      439.00     18.01 o 
   4  -2  11     2649.69     2612.98     47.97 o 
   5  -2  11      250.99      243.22     15.68 o 
   6  -2  11     2077.48     2050.34     57.85 o 
   7  -2  11       50.25       50.37     25.66 o 
  -9  -1  11      148.90      129.09     32.14 o 
  -8  -1  11      573.11      603.23     42.69 o 
  -7  -1  11       19.46       14.66     23.09 o 
  -6  -1  11      797.45      837.27     80.65 o 
  -5  -1  11      341.01      348.25     33.73 o 
  -4  -1  11     2122.52     2127.63     75.88 o 
  -3  -1  11     1298.01     1251.76     51.87 o 
  -2  -1  11     3110.71     3327.76     85.98 o 
  -1  -1  11     3300.00     3491.79     68.57 o 
   0  -1  11      126.09      131.81      8.60 o 
   1  -1  11     5774.17     5787.28     91.07 o 
   2  -1  11      345.38      293.67     11.15 o 
   3  -1  11     3936.84     3937.02     92.10 o 
   4  -1  11      140.42      146.98     10.70 o 
   5  -1  11     2271.44     2217.75     38.80 o 
   6  -1  11      438.99      479.18     19.87 o 
   7  -1  11      598.58      597.92     23.19 o 
  -9   0  11      650.46      747.08     71.57 o 
  -8   0  11      148.87      160.53     29.76 o 
  -7   0  11      879.39      854.10     46.21 o 
  -6   0  11     1406.96     1304.29     96.78 o 
  -5   0  11     1020.87      961.17     50.95 o 
  -4   0  11     2611.02     2447.66     83.58 o 
  -3   0  11      306.35      306.46     28.59 o 
  -2   0  11     6057.17     6167.27    131.27 o 
  -1   0  11     1146.92     1121.49     32.45 o 
   0   0  11     7343.78     7795.38    160.25 o 
   1   0  11     2238.02     2311.81     48.45 o 
   2   0  11     2440.65     2428.55     42.54 o 
   3   0  11     2525.54     2321.74     34.83 o 
   4   0  11      120.50      111.65      6.60 o 
   5   0  11      743.67      734.26     15.20 o 
   6   0  11        0.73        7.46      6.52 o 
   7   0  11      460.69      446.56     25.97 o 
   8   0  11      243.09      269.58     14.26 o 
  -8   1  11      319.54      365.26     54.62 o 
  -7   1  11     2034.32     2003.60     86.15 o 
  -6   1  11        1.41        4.62     25.39 o 
  -5   1  11     3064.24     3032.35    103.74 o 
  -4   1  11      125.67      100.81     22.73 o 
  -3   1  11     2580.49     2515.84     78.81 o 
  -2   1  11     2217.07     2246.04     71.85 o 
  -1   1  11     6770.59     6986.69    117.50 o 
   0   1  11     2103.96     2304.55     94.94 o 
   1   1  11      126.16      144.01     14.00 o 
   2   1  11     3473.79     3371.64     59.06 o 
   3   1  11      322.62      298.85     11.68 o 
   4   1  11      648.29      624.32     14.48 o 
   5   1  11      201.78      220.14      9.77 o 
   6   1  11        3.76        8.60      5.23 o 
   7   1  11      363.48      348.89     13.56 o 
   8   1  11        3.58       -1.83     12.43 o 
  -8   2  11     1435.98     1436.46     57.55 o 
  -7   2  11      230.97      264.15     42.19 o 
  -6   2  11     1758.61     1725.95     93.11 o 
  -5   2  11     1920.54     1806.39     53.15 o 
  -4   2  11      563.76      520.54     32.99 o 
  -3   2  11     2258.84     2130.56     68.18 o 
  -2   2  11       63.27       96.78     17.60 o 
  -1   2  11     1152.52     1247.84     67.08 o 
   0   2  11      264.55      298.98     14.64 o 
   1   2  11      453.67      543.61     26.83 o 
   2   2  11      988.34     1023.64     17.40 o 
   3   2  11      269.69      275.71     13.23 o 
   4   2  11     1261.75     1250.10     23.90 o 
   5   2  11      126.23      125.91     11.96 o 
   6   2  11      390.39      384.50      9.08 o 
   7   2  11      401.91      429.06     18.01 o 
   8   2  11      148.71      157.65     16.68 o 
   9   2  11      443.27      463.28     38.67 o 
  -8   3  11      458.88      470.89     31.40 o 
  -7   3  11      271.29      278.41     29.19 o 
  -6   3  11      742.69      843.23     61.77 o 
  -5   3  11        7.94        4.78     10.75 o 
  -4   3  11     2093.98     2027.61     87.43 o 
  -3   3  11      492.45      474.35     46.56 o 
  -2   3  11      799.97      772.02     32.26 o 
  -1   3  11      519.42      502.58     24.93 o 
   0   3  11       12.98        0.50      8.42 o 
   1   3  11     1497.58     1551.69     61.04 o 
   2   3  11        4.11       11.76      7.05 o 
   3   3  11     1198.49     1183.16     19.87 o 
   4   3  11     1726.26     1693.09     31.07 o 
   5   3  11      111.60      116.67      7.87 o 
   6   3  11     2010.23     1950.30     35.29 o 
   7   3  11        0.14        3.87      8.08 o 
   8   3  11     1064.04     1042.54     23.95 o 
   9   3  11      105.09      109.63     14.50 o 
  -8   4  11        3.01       -1.22     13.30 o 
  -7   4  11      334.46      368.63     30.24 o 
  -6   4  11      183.67      195.21     18.09 o 
  -5   4  11      334.84      328.35     23.70 o 
  -4   4  11     1087.89     1049.64     30.32 o 
  -3   4  11      112.98       99.12     20.43 o 
  -2   4  11      733.66      765.22     24.52 o 
  -1   4  11       61.75       80.28     13.93 o 
   0   4  11      570.60      597.32     33.91 o 
   1   4  11     1820.76     1658.66    238.28 o 
   2   4  11      514.49      594.23     30.79 o 
   3   4  11     2921.61     2900.47     84.27 o 
   4   4  11      216.99      231.19     19.43 o 
   5   4  11     2923.77     2835.79     41.50 o 
   6   4  11      779.78      764.73     14.94 o 
   7   4  11      614.66      595.11     15.45 o 
   8   4  11      998.58      994.33     23.36 o 
   9   4  11      251.83      291.80     32.63 o 
  -7   5  11      295.15      296.28     26.57 o 
  -6   5  11        1.02       12.59     15.58 o 
  -5   5  11      494.60      450.22     21.21 o 
  -4   5  11      154.69      173.14     17.75 o 
  -3   5  11      195.97      193.81     15.67 o 
  -2   5  11     1271.05     1303.54     46.19 o 
  -1   5  11        9.59       10.57      7.93 o 
   0   5  11     2015.15     2095.89     73.50 o 
   1   5  11      493.66      507.80     15.04 o 
   2   5  11     2075.77     2307.99    100.44 o 
   3   5  11     1803.70     1760.12     90.73 o 
   4   5  11     1519.16     1538.63     63.24 o 
   5   5  11     3071.77     2844.61     64.47 o 
   6   5  11      588.59      500.48      7.84 o 
   7   5  11     2007.75     1826.00    121.73 o 
   8   5  11       53.16       62.73     16.42 o 
   9   5  11     1080.19     1159.86     93.11 o 
  -7   6  11       79.19       77.73     16.70 o 
  -6   6  11       49.93       48.55     13.41 o 
  -5   6  11      709.04      704.51     24.89 o 
  -4   6  11       20.48       34.13     10.48 o 
  -3   6  11     1564.15     1654.03     50.46 o 
  -2   6  11      670.45      635.24     20.21 o 
  -1   6  11     2186.41     2227.55     50.01 o 
   0   6  11     2108.47     1972.73     53.70 o 
   1   6  11      665.21      710.05     17.22 o 
   2   6  11     2695.77     2709.52    178.16 o 
   3   6  11      291.90      269.87     13.29 o 
   4   6  11     4144.85     4347.28    136.00 o 
   5   6  11      139.90      126.10     44.72 o 
   6   6  11     1735.21     1812.74     72.95 o 
   7   6  11      420.30      421.19     27.04 o 
   8   6  11      106.82      121.37     33.62 o 
   9   6  11      520.85      505.88     42.52 o 
  -7   7  11        2.28       -6.60     16.86 o 
  -6   7  11      247.09      296.20     27.13 o 
  -5   7  11      151.16      178.89     33.73 o 
  -4   7  11      813.66      819.67     32.26 o 
  -3   7  11     1831.09     1844.51     65.98 o 
  -2   7  11      253.18      269.87     21.99 o 
  -1   7  11     3247.12     3073.18     57.44 o 
   0   7  11       32.87       23.81      6.52 o 
   1   7  11     1932.13     1938.28     67.18 o 
   2   7  11      278.46      274.30      8.66 o 
   3   7  11     1739.65     1975.14     72.95 o 
   4   7  11      899.31      968.87     80.65 o 
   5   7  11     1220.15     1311.62     59.02 o 
   6   7  11      702.00      606.32     42.89 o 
   7   7  11      716.28      647.38     76.62 o 
   8   7  11      649.99      625.79     32.35 o 
   9   7  11       52.38       71.73     24.98 o 
  -6   8  11      799.80      818.57     42.16 o 
  -5   8  11       67.23       60.49     27.86 o 
  -4   8  11     1529.73     1521.68     70.75 o 
  -3   8  11        0.79        0.73      8.80 o 
  -2   8  11     1467.53     1367.71     37.76 o 
  -1   8  11      136.91      149.80     10.82 o 
   0   8  11     2449.37     2402.60     42.34 o 
   1   8  11      545.20      542.78     13.07 o 
   2   8  11      402.32      421.34      7.92 o 
   3   8  11     1248.58     1346.82     59.75 o 
   4   8  11      466.98      526.41     41.42 o 
   5   8  11     1354.72     1464.49    100.44 o 
   6   8  11       11.52       12.83     19.80 o 
   7   8  11      427.87      367.31     38.86 o 
   8   8  11      425.10      412.40     41.06 o 
   9   8  11        2.36       12.07     20.08 o 
  -5   9  11      563.88      614.76     31.53 o 
  -4   9  11      195.12      153.23     30.43 o 
  -3   9  11     1338.91     1294.40     59.02 o 
  -2   9  11      818.81      809.78     38.86 o 
  -1   9  11      574.58      556.47     19.06 o 
   0   9  11     1962.37     1958.30     35.53 o 
   1   9  11      210.13      218.02      6.02 o 
   2   9  11     1368.23     1337.18     53.85 o 
   3   9  11      185.56      181.09     52.79 o 
   4   9  11      704.22      773.12     46.56 o 
   5   9  11      150.83      156.16     29.33 o 
   6   9  11        0.95       37.76     40.32 o 
   7   9  11       75.61       55.72     25.29 o 
   8   9  11       49.67       70.38     28.23 o 
   9   9  11       82.74       93.11     31.53 o 
  -5  10  11      497.33      502.95     29.69 o 
  -4  10  11      111.10       82.85     15.76 o 
  -3  10  11     1468.16     1362.58     43.99 o 
  -2  10  11       54.58       64.88     11.00 o 
  -1  10  11      366.86      371.35     23.09 o 
   0  10  11       72.07       72.95     12.83 o 
   1  10  11      163.06      169.35      9.50 o 
   2  10  11      123.05      117.53      7.29 o 
   3  10  11       31.87       30.79     21.63 o 
   4  10  11       54.79       78.08     44.72 o 
   5  10  11       76.98      135.63     27.86 o 
   6  10  11       15.39       23.46     22.36 o 
   7  10  11      283.27      240.48     33.73 o 
   8  10  11       27.20       50.95     50.22 o 
   9  10  11      234.56      210.78     67.45 o 
  -4  11  11      128.61      117.67     16.13 o 
  -3  11  11      294.76      267.97     19.43 o 
  -2  11  11      385.82      350.82     18.70 o 
  -1  11  11       67.06       88.35      9.53 o 
   0  11  11        1.48        4.77      5.50 o 
   1  11  11      109.22      120.32     10.77 o 
   2  11  11       99.59      100.50     27.86 o 
   3  11  11      145.05      160.93     29.69 o 
   4  11  11       90.92      125.00     29.33 o 
   5  11  11        9.76        6.97     37.02 o 
   6  11  11      390.77      413.87     40.32 o 
   7  11  11       13.53       21.26     24.19 o 
   8  11  11      343.76      317.09     41.79 o 
  -3  12  11        8.13       15.76     11.36 o 
  -2  12  11      386.92      419.73     30.43 o 
  -1  12  11       15.58        7.70      7.70 o 
   0  12  11       49.49       68.92      8.06 o 
   1  12  11      321.02      333.97     15.59 o 
   2  12  11        4.83        7.70     20.53 o 
   3  12  11      420.26      433.30     41.42 o 
   4  12  11        7.73       10.63     22.73 o 
   5  12  11      337.82      340.19     68.18 o 
   6  12  11      257.53      289.23     65.98 o 
   7  12  11      200.00      179.99     35.56 o 
   8  12  11      347.25      322.22     43.99 o 
  -1  13  11       26.78       20.53      9.16 o 
   0  13  11      274.27      301.33     13.93 o 
   1  13  11      203.12      203.34     18.33 o 
   2  13  11      282.94      272.37     37.02 o 
   3  13  11      424.53      425.23     43.62 o 
   4  13  11       51.03       82.48     30.43 o 
   5  13  11      506.28      545.10     48.39 o 
   6  13  11       40.06       67.08     53.52 o 
   7  13  11      473.70      517.24     82.11 o 
  -5  -7  12       61.28       50.95     33.36 o 
  -4  -7  12      643.13      769.09     59.39 o 
  -3  -7  12      425.74      439.53     48.02 o 
  -2  -7  12      860.68     1049.57     52.36 o 
  -1  -7  12      768.77      877.19     63.53 o 
   0  -7  12      488.08      503.30     52.05 o 
   1  -7  12      942.89      961.15     49.67 o 
  -5  -6  12      713.18      863.66    106.67 o 
  -4  -6  12     1042.74     1013.96    105.58 o 
  -3  -6  12       66.42      101.54     57.19 o 
  -2  -6  12     1928.72     2007.98     68.73 o 
  -1  -6  12       69.09       79.51     21.20 o 
   0  -6  12     2025.33     2178.00     60.65 o 
   1  -6  12       40.45       39.40     15.94 o 
   2  -6  12      979.51      938.33     36.38 o 
  -7  -5  12      793.38      827.01     60.85 o 
  -6  -5  12      329.62      292.90     42.89 o 
  -5  -5  12     1434.05     1680.04     85.41 o 
  -4  -5  12       34.77       27.13     26.76 o 
  -3  -5  12     2176.61     2402.20     99.34 o 
  -2  -5  12      722.08      740.13     49.12 o 
  -1  -5  12     1477.37     1502.76     48.94 o 
   0  -5  12      571.12      558.02     27.80 o 
   1  -5  12      518.38      501.32     31.94 o 
   2  -5  12      753.51      725.29     28.54 o 
   3  -5  12        0.32        1.95     13.24 o 
   4  -5  12      675.57      719.69     41.24 o 
  -7  -4  12       15.75       25.29     26.76 o 
  -6  -4  12     1276.08     1214.85    101.54 o 
  -5  -4  12      126.58      138.57     29.69 o 
  -4  -4  12     1037.95     1259.57    104.84 o 
  -3  -4  12     1255.27     1280.83    103.38 o 
  -2  -4  12      453.62      508.08     39.59 o 
  -1  -4  12     1478.65     1391.17     61.95 o 
   0  -4  12        4.29       -2.38     13.42 o 
   1  -4  12      353.79      398.98     20.33 o 
   2  -4  12       53.18       58.75     18.15 o 
   3  -4  12      101.19      138.16     43.62 o 
   4  -4  12      486.28      435.16     21.19 o 
   5  -4  12        2.70        1.73      9.86 o 
  -8  -3  12      362.83      216.04    175.78 o 
  -7  -3  12      255.57      245.98     39.96 o 
  -6  -3  12      427.63      406.17     40.32 o 
  -5  -3  12      137.42      126.84     49.12 o 
  -4  -3  12      710.58      603.12     49.23 o 
  -3  -3  12       13.94        9.10      4.29 o 
  -2  -3  12      831.13      797.48     34.09 o 
  -1  -3  12      451.43      170.60    201.62 o 
   0  -3  12        3.49        1.96     10.61 o 
   1  -3  12      251.62      317.22     41.24 o 
   2  -3  12      175.74      185.13     20.16 o 
   3  -3  12      425.67      439.53     19.55 o 
   4  -3  12      406.15      359.78     18.27 o 
   5  -3  12      424.70      408.11     16.00 o 
  -8  -2  12        3.42       21.26     28.59 o 
  -7  -2  12      462.73      423.03     43.62 o 
  -6  -2  12        9.30       11.36     21.63 o 
  -5  -2  12       75.40       60.12     39.96 o 
  -4  -2  12      248.73      297.30     30.43 o 
  -3  -2  12       48.96       56.98      8.68 o 
  -2  -2  12      919.32      928.55     38.31 o 
  -1  -2  12       33.61       33.46      4.36 o 
   0  -2  12     1001.60      989.76     28.23 o 
   1  -2  12     1361.95     1348.19     22.10 o 
   2  -2  12      251.24      264.78     26.76 o 
   3  -2  12     1237.27     1210.39     30.64 o 
   4  -2  12       32.74       18.22     13.75 o 
   5  -2  12     1199.92     1120.59     27.97 o 
   6  -2  12        5.45       -4.09      7.23 o 
  -8  -1  12      184.08      181.49     33.24 o 
  -7  -1  12      282.79      289.23     66.35 o 
  -6  -1  12       11.77        6.97     19.80 o 
  -5  -1  12      166.61      156.90     49.85 o 
  -4  -1  12      277.23      299.86     53.89 o 
  -3  -1  12      473.32      421.93     53.15 o 
  -2  -1  12      166.79      187.10     13.62 o 
  -1  -1  12      980.86     1031.99     25.84 o 
   0  -1  12     1702.02     1708.36     36.18 o 
   1  -1  12        0.75        4.77      5.01 o 
   2  -1  12     4472.85     4401.02     74.86 o 
   3  -1  12      765.22      720.64     64.52 o 
   4  -1  12     1719.68     1622.93     39.53 o 
   5  -1  12     1161.85     1153.42     24.38 o 
   6  -1  12      951.33      875.20     21.78 o 
   7  -1  12     1242.66     1245.03     31.10 o 
  -8   0  12      333.41      424.04     54.43 o 
  -7   0  12       79.47       55.35     26.39 o 
  -6   0  12      281.23      262.10     35.19 o 
  -5   0  12      810.35      794.01     45.46 o 
  -4   0  12       19.47        2.93     30.06 o 
  -3   0  12     1893.48     2100.87    106.31 o 
  -2   0  12       69.48       71.87      8.10 o 
  -1   0  12     5645.91     5811.03    118.15 o 
   0   0  12     1682.64     1803.10     40.02 o 
   1   0  12     3109.85     3097.38     61.82 o 
   2   0  12     3339.48     3311.76     57.43 o 
   3   0  12      932.06      933.93     18.35 o 
   4   0  12     2942.62     2814.63     53.73 o 
   5   0  12      114.63      110.89     10.33 o 
   6   0  12     1723.48     1714.38     38.30 o 
   7   0  12        1.89        5.29      7.73 o 
  -8   1  12      441.79      466.63     32.66 o 
  -7   1  12       41.30       28.57     16.42 o 
  -6   1  12     1182.74     1172.32     61.59 o 
  -5   1  12      286.55      263.20     31.53 o 
  -4   1  12     2910.77     2795.18    137.47 o 
  -3   1  12     1867.12     1710.10     90.91 o 
  -2   1  12      386.74      388.94     26.39 o 
  -1   1  12     4557.61     4704.49     75.62 o 
   0   1  12      974.12     1097.75     28.41 o 
   1   1  12     4372.00     4476.63     89.72 o 
   2   1  12        6.80        7.17      5.40 o 
   3   1  12     3831.84     3669.52     74.38 o 
   4   1  12     1027.25      946.20     19.35 o 
   5   1  12     1258.68     1216.57     20.37 o 
   6   1  12      258.73      266.53     10.71 o 
   7   1  12      418.71      422.05     20.85 o 
   8   1  12      430.03      429.60     26.21 o 
  -8   2  12       49.92       40.48     19.02 o 
  -7   2  12      515.12      469.36     29.66 o 
  -6   2  12     1009.92     1055.35     75.52 o 
  -5   2  12      107.37      122.56     22.39 o 
  -4   2  12     3677.93     3563.53    159.46 o 
  -3   2  12       20.32       17.23     29.69 o 
  -2   2  12     2173.92     2110.77     91.65 o 
  -1   2  12       70.07       72.51     12.10 o 
   0   2  12     6124.47     6510.52    125.85 o 
   1   2  12      275.86      279.63     12.95 o 
   2   2  12     1952.40     2028.92     39.19 o 
   3   2  12     1854.37     1781.31     69.45 o 
   4   2  12      197.03      215.97     10.04 o 
   5   2  12     1154.71     1132.46     24.20 o 
   6   2  12       24.93       24.72      6.20 o 
   7   2  12      207.88      209.08      8.61 o 
   8   2  12       10.55        5.44      5.33 o 
  -8   3  12      135.58      160.18     30.24 o 
  -7   3  12      874.97      937.21     62.32 o 
  -6   3  12        1.93       -1.00     15.28 o 
  -5   3  12     1783.11     1869.26    105.03 o 
  -4   3  12      402.92      341.84     32.81 o 
  -3   3  12     2531.99     2534.54    110.71 o 
  -2   3  12      828.36      734.63     51.32 o 
  -1   3  12      590.82      598.26     28.23 o 
   0   3  12     1038.54     1059.11     24.70 o 
   1   3  12      771.75      836.54     31.53 o 
   2   3  12     1911.31     2005.92     33.61 o 
   3   3  12        1.33        3.34      6.08 o 
   4   3  12     2167.64     2148.89     32.72 o 
   5   3  12      377.72      380.38     10.15 o 
   6   3  12      131.96      129.35      7.45 o 
   7   3  12      353.49      319.10      8.57 o 
   8   3  12        1.91        5.77      4.24 o 
  -7   4  12       96.51       98.09     19.02 o 
  -6   4  12     1263.20     1290.58     50.44 o 
  -5   4  12      436.82      413.27     22.41 o 
  -4   4  12      678.37      701.20     25.79 o 
  -3   4  12     2021.24     2123.58    101.54 o 
  -2   4  12       73.80       64.99     18.61 o 
  -1   4  12     1505.00     1431.86     43.26 o 
   0   4  12        5.76        6.31     16.50 o 
   1   4  12      634.40      689.90     30.06 o 
   2   4  12       98.47      112.91     30.43 o 
   3   4  12      790.91      779.83     34.88 o 
   4   4  12     1321.85     1265.45     19.22 o 
   5   4  12        0.81        4.14      3.54 o 
   6   4  12      547.73      520.80     15.06 o 
   7   4  12      378.10      363.72     10.61 o 
   8   4  12       27.91       22.73     18.70 o 
   9   4  12      355.80      344.59     35.19 o 
  -7   5  12      297.25      316.18     50.40 o 
  -6   5  12      522.69      569.52     45.25 o 
  -5   5  12      278.93      270.29     22.49 o 
  -4   5  12     1077.14     1164.45     32.91 o 
  -3   5  12      241.96      270.45     18.44 o 
  -2   5  12     1197.25     1248.90     89.08 o 
  -1   5  12      747.19      746.54     22.58 o 
   0   5  12       46.08       51.59      7.33 o 
   1   5  12      606.18      618.74     16.03 o 
   2   5  12       15.78        9.53     13.93 o 
   3   5  12      462.70      443.82     52.97 o 
   4   5  12      575.44      551.42     60.85 o 
   5   5  12      214.59      195.87      5.73 o 
   6   5  12     1627.37     1455.75     30.75 o 
   7   5  12       18.98       25.61     13.85 o 
   8   5  12      590.59      608.29     37.53 o 
   9   5  12      298.25      346.05     36.66 o 
  -7   6  12      658.44      672.28     52.60 o 
  -6   6  12       11.04       -8.10     14.88 o 
  -5   6  12      253.15      293.01     21.08 o 
  -4   6  12      248.18      260.10     23.09 o 
  -3   6  12       60.34       60.84     10.21 o 
  -2   6  12     1082.83     1070.12     64.70 o 
  -1   6  12       49.15       60.95      7.72 o 
   0   6  12      414.30      450.56     17.78 o 
   1   6  12     1315.50     1299.42     28.11 o 
   2   6  12        2.91        5.87      5.68 o 
   3   6  12     1377.59     1358.10     57.39 o 
   4   6  12      127.90      114.37     23.83 o 
   5   6  12     1509.79     1563.10     64.52 o 
   6   6  12      280.54      259.91     33.73 o 
   7   6  12      900.98      824.07     51.69 o 
   8   6  12      246.37      253.15     28.31 o 
   9   6  12        6.55        6.60     38.86 o 
  -6   7  12       40.04       38.43     17.10 o 
  -5   7  12      246.47      227.86     30.43 o 
  -4   7  12      139.39      163.59     37.94 o 
  -3   7  12      113.54      114.15     14.17 o 
  -2   7  12      775.99      778.61     22.67 o 
  -1   7  12        1.93       -0.41      6.04 o 
   0   7  12     1404.23     1321.97     22.65 o 
   1   7  12      555.39      511.27     26.47 o 
   2   7  12      744.69      727.60     77.90 o 
   3   7  12      936.84     1031.19     49.49 o 
   4   7  12      746.80      877.23     48.02 o 
   5   7  12      973.10     1065.65     55.35 o 
   6   7  12      336.62      334.32     63.05 o 
   7   7  12     1971.06     1847.57     82.11 o 
   8   7  12        4.67        6.60     21.63 o 
   9   7  12      350.72      366.65     30.16 o 
  -5   8  12      217.08      198.03     15.91 o 
  -4   8  12       11.25        8.08      8.90 o 
  -3   8  12     1000.60      975.03     27.31 o 
  -2   8  12      293.09      284.88     12.24 o 
  -1   8  12     1638.97     1590.52    100.08 o 
   0   8  12     1443.03     1400.41     23.85 o 
   1   8  12      538.52      519.07     23.16 o 
   2   8  12     1947.64     1878.73     98.43 o 
   3   8  12      133.75      171.56     29.69 o 
   4   8  12     3014.20     3068.28    112.91 o 
   5   8  12       73.61       82.85     50.22 o 
   6   8  12      647.57      685.14     46.92 o 
   7   8  12       59.08       52.42     27.49 o 
   8   8  12      538.20      499.65     48.76 o 
   9   8  12      104.31      111.81     58.65 o 
  -5   9  12       75.82       56.82     29.33 o 
  -4   9  12      536.17      522.74     26.76 o 
  -3   9  12      897.23      884.06     28.14 o 
  -2   9  12      312.26      265.41     21.81 o 
  -1   9  12     1150.56     1105.93     36.47 o 
   0   9  12        9.27        9.45      5.32 o 
   1   9  12     1946.98     1812.91    101.14 o 
   2   9  12      307.97      298.97     17.75 o 
   3   9  12     1025.88     1152.53     93.48 o 
   4   9  12      432.61      492.32     43.62 o 
   5   9  12      983.95     1055.75     59.39 o 
   6   9  12      180.34      201.99     56.82 o 
   7   9  12      228.20      237.54     36.29 o 
   8   9  12      814.47      718.13     56.09 o 
  -4  10  12      475.60      478.02     41.42 o 
  -3  10  12       17.11       16.13     19.06 o 
  -2  10  12     1049.83      990.50     44.72 o 
  -1  10  12       96.57      107.52      7.75 o 
   0  10  12      980.13      969.45     20.53 o 
   1  10  12      858.66      840.94     27.30 o 
   2  10  12      373.45      344.13     31.56 o 
   3  10  12      827.95      859.26     85.78 o 
   4  10  12      139.23      189.89     30.79 o 
   5  10  12      518.42      590.19     45.82 o 
   6  10  12       29.70       53.89     26.03 o 
   7  10  12       49.00       54.62     26.39 o 
   8  10  12       35.66       16.13     45.82 o 
  -3  11  12      209.09      222.88     28.23 o 
  -2  11  12      437.09      419.37     20.16 o 
  -1  11  12      164.04      163.86     19.06 o 
   0  11  12      712.85      740.98     17.97 o 
   1  11  12       84.27       95.54      5.68 o 
   2  11  12      385.90      423.40     40.32 o 
   3  11  12       92.99       94.94     27.13 o 
   4  11  12      219.16      299.50     62.69 o 
   5  11  12      106.47      101.54     29.69 o 
   6  11  12       66.46       94.94     29.69 o 
   7  11  12       55.24       67.45     28.59 o 
   8  11  12        4.84       28.59     28.23 o 
  -2  12  12        0.24        2.20      8.43 o 
  -1  12  12      253.32      252.21     23.09 o 
   0  12  12        9.26        9.53     11.36 o 
   1  12  12      191.81      222.15     35.19 o 
   2  12  12       56.94       58.29     27.13 o 
   3  12  12        0.60        4.40     21.26 o 
   4  12  12      317.27      340.92     40.69 o 
   5  12  12        3.41        6.97     41.06 o 
   6  12  12       90.14       91.65     53.52 o 
   7  12  12       67.69       25.66     26.39 o 
   0  13  12        0.50        2.20      6.23 o 
   1  13  12      173.65      185.49     34.46 o 
   2  13  12       54.80       63.05     28.23 o 
   3  13  12       59.71       64.88     28.59 o 
   4  13  12      134.48      153.60     33.73 o 
   5  13  12        3.68       21.63     46.19 o 
   6  13  12      205.47      155.43     62.32 o 
  -4  -6  13       24.68       31.16     28.59 o 
  -3  -6  13      705.07      773.85     56.09 o 
  -2  -6  13       36.95       28.74     16.65 o 
  -1  -6  13     1648.69     1747.72     55.06 o 
   0  -6  13      249.80      260.20     24.57 o 
   1  -6  13      990.24      972.90    100.81 o 
  -5  -5  13        9.22        3.67     26.03 o 
  -4  -5  13      968.80     1063.08     64.88 o 
  -3  -5  13      286.94      249.64     38.12 o 
  -2  -5  13      924.89     1026.06     58.65 o 
  -1  -5  13      987.72     1009.58     44.54 o 
   0  -5  13      958.39     1049.25     76.43 o 
   1  -5  13     1140.41     1292.52     63.86 o 
   2  -5  13       97.86      101.09     17.43 o 
  -6  -4  13      455.08      466.29     46.56 o 
  -4  -4  13     1161.60     1225.11     68.18 o 
  -3  -4  13      121.22      137.10     31.16 o 
  -2  -4  13     2203.23     2176.75     86.15 o 
  -1  -4  13       14.22        0.37     17.23 o 
   0  -4  13     2158.92     2225.46    102.09 o 
   1  -4  13       41.43       46.21     14.18 o 
   2  -4  13      913.08      978.40     39.53 o 
   3  -4  13      398.05      405.46     21.84 o 
  -7  -3  13      710.63      629.79     54.25 o 
  -6  -3  13       81.30       65.62     29.69 o 
  -5  -3  13     1752.90     1751.15     80.28 o 
  -4  -3  13       40.77       44.36     27.13 o 
  -3  -3  13     1842.91     1945.08     81.01 o 
  -2  -3  13      447.29      459.33     38.86 o 
  -1  -3  13     1471.25     1527.54     61.59 o 
   0  -3  13      443.18      457.26     21.76 o 
   1  -3  13      481.53      513.65     34.09 o 
   2  -3  13      548.60      526.09     22.07 o 
   3  -3  13        0.80       -0.18     15.41 o 
   4  -3  13      406.78      424.37     21.08 o 
  -7  -2  13       37.34       30.43     28.96 o 
  -6  -2  13      849.49      876.13     97.14 o 
  -5  -2  13      429.66      510.65     41.42 o 
  -4  -2  13      699.15      658.43     33.18 o 
  -3  -2  13      722.64      696.77     58.10 o 
  -2  -2  13      489.55      503.74     15.04 o 
  -1  -2  13      678.04      626.44     48.02 o 
   0  -2  13        4.81        9.86      3.90 o 
   1  -2  13      252.21      262.09     15.65 o 
   2  -2  13       24.22       29.91     13.15 o 
   3  -2  13      220.51      261.19     32.26 o 
   4  -2  13      278.98      273.34     19.62 o 
   5  -2  13        6.61       13.44      9.16 o 
  -7  -1  13      285.61      250.74     40.32 o 
  -6  -1  13      487.44      534.84     78.08 o 
  -5  -1  13      166.50      175.23     30.79 o 
  -4  -1  13      521.13      498.92     35.92 o 
  -3  -1  13       10.19        3.76      8.05 o 
  -2  -1  13      419.33      434.07     17.97 o 
  -1  -1  13      145.50      136.82      7.54 o 
   0  -1  13      176.99      170.36     13.37 o 
   1  -1  13      581.25      586.16     13.94 o 
   2  -1  13        3.86        1.30      4.81 o 
   3  -1  13      610.54      648.26     24.39 o 
   4  -1  13      276.95      250.82     13.48 o 
   5  -1  13      276.08      272.18     20.90 o 
   6  -1  13      762.12      767.73     20.48 o 
  -7   0  13      461.54      478.39     80.28 o 
  -6   0  13        5.52       16.50     22.36 o 
  -5   0  13      693.52      668.64     71.85 o 
  -4   0  13      149.18      201.25     27.13 o 
  -3   0  13       37.46       34.09     17.60 o 
  -2   0  13      777.78      837.49     19.90 o 
  -1   0  13       15.05       26.57      7.11 o 
   0   0  13     1023.17     1033.71     26.98 o 
   1   0  13      533.12      511.49     12.44 o 
   2   0  13      777.02      729.15     16.91 o 
   3   0  13     1711.41     1659.06     33.10 o 
   4   0  13        6.02        4.01      6.78 o 
   5   0  13     1497.08     1379.37     30.99 o 
   6   0  13      242.27      244.48     12.52 o 
  -7   1  13      163.01      164.61     23.37 o 
  -6   1  13      104.86       85.41     26.39 o 
  -5   1  13      471.78      593.13     67.45 o 
  -4   1  13      140.56      146.27     24.19 o 
  -3   1  13      432.41      428.53     32.26 o 
  -2   1  13      676.63      718.47     22.28 o 
  -1   1  13      313.94      304.57     14.20 o 
   0   1  13      993.28      995.65     31.34 o 
   1   1  13       96.24       91.11     12.24 o 
   2   1  13     2007.65     1917.19     32.52 o 
   3   1  13      572.60      568.23     14.97 o 
   4   1  13      658.72      658.37     15.75 o 
   5   1  13     1347.12     1270.50     37.94 o 
   6   1  13      472.32      456.16     14.66 o 
   7   1  13     1064.08     1004.65     35.37 o 
  -7   2  13       23.15       37.78     16.94 o 
  -6   2  13      114.85      130.72     19.05 o 
  -5   2  13      301.35      325.89     31.89 o 
  -4   2  13       17.08        1.47     27.13 o 
  -3   2  13     1877.56     1717.43     63.05 o 
  -2   2  13      440.97      419.73     48.76 o 
  -1   2  13     1678.82     1604.96     56.82 o 
   0   2  13     1875.88     1965.24     71.85 o 
   1   2  13      168.99      181.78     19.25 o 
   2   2  13     1159.87     1184.59     22.11 o 
   3   2  13     1016.90      968.38     29.95 o 
   4   2  13     1401.51     1364.35     36.79 o 
   5   2  13       49.41       63.25      7.70 o 
   6   2  13     1724.98     1675.43     56.45 o 
   7   2  13        6.43        8.26      6.01 o 
  -7   3  13        0.85      -12.84     15.03 o 
  -6   3  13      403.59      446.28     31.34 o 
  -5   3  13      161.35      170.36     22.63 o 
  -4   3  13     1117.66     1069.57     40.17 o 
  -3   3  13      678.51      676.34     59.39 o 
  -2   3  13      508.21      542.91     48.39 o 
  -1   3  13     1703.82     1681.04     37.06 o 
   0   3  13     1095.40      872.58    533.92 o 
   1   3  13     1656.90     1839.50     55.72 o 
   2   3  13       36.45       57.30      8.24 o 
   3   3  13     2405.84     2311.57     77.35 o 
   4   3  13      128.81      120.41      7.73 o 
   5   3  13     1505.13     1440.93     26.84 o 
   6   3  13      340.43      325.65     22.49 o 
   7   3  13      457.68      453.73     18.94 o 
   8   3  13      385.96      437.70     58.65 o 
  -7   4  13      247.90      292.06     50.59 o 
  -6   4  13      613.63      623.19     32.63 o 
  -5   4  13      237.14      208.48     42.71 o 
  -4   4  13      808.99      879.34     34.28 o 
  -3   4  13      331.56      321.82     20.10 o 
  -2   4  13     1793.99     1786.71     81.38 o 
  -1   4  13       33.29       37.39     13.93 o 
   0   4  13     5473.91     5460.05    116.26 o 
   1   4  13       14.88       36.66     27.86 o 
   2   4  13     1207.53     1331.42     47.29 o 
   3   4  13      680.79      645.41     27.88 o 
   4   4  13      779.93      757.62     30.87 o 
   5   4  13     1158.07     1149.09     51.10 o 
   6   4  13      152.86      144.95      9.47 o 
   7   4  13      449.21      485.35     35.92 o 
   8   4  13       38.81       58.65     21.26 o 
  -6   5  13       51.33       40.35     15.64 o 
  -5   5  13     1586.60     1639.47     84.86 o 
  -4   5  13        5.67        5.69      9.96 o 
  -3   5  13     1810.80     1891.57     63.60 o 
  -2   5  13      439.07      457.48     21.16 o 
  -1   5  13     1706.31     1693.99    117.49 o 
   0   5  13     1421.95     1357.31     36.52 o 
   1   5  13     1109.15     1103.04     42.89 o 
   2   5  13      733.19      777.88     36.29 o 
   3   5  13        7.04        9.20      5.74 o 
   4   5  13     1173.55     1160.93     64.15 o 
   5   5  13       70.67       70.95      5.80 o 
   6   5  13      368.62      389.67     32.99 o 
   7   5  13      263.19      265.40     30.79 o 
   8   5  13        2.74       -5.32     13.56 o 
  -6   6  13      873.22      885.79     42.30 o 
  -5   6  13      184.01      197.13     18.27 o 
  -4   6  13      595.48      610.65     23.29 o 
  -3   6  13     1036.32     1049.37     28.50 o 
  -2   6  13      216.01      211.15     21.66 o 
  -1   6  13     2184.26     2250.79    134.17 o 
   0   6  13        4.44        5.88      8.06 o 
   1   6  13      862.06      924.35     15.97 o 
   2   6  13      154.39      154.02     11.55 o 
   3   6  13      156.63      176.55     16.45 o 
   4   6  13      273.35      252.21     47.66 o 
   5   6  13        5.57        0.73     15.76 o 
   6   6  13      389.09      381.61     35.19 o 
   7   6  13      207.76      203.82     53.15 o 
   8   6  13      252.75      158.00     55.35 o 
  -5   7  13       32.55       27.57     12.00 o 
  -4   7  13      541.38      548.31     35.39 o 
  -3   7  13       89.29      104.24     11.33 o 
  -2   7  13      586.35      629.67     18.47 o 
  -1   7  13      244.89      221.64     13.35 o 
   0   7  13      311.50      294.88     25.29 o 
   1   7  13      361.78      353.87      9.29 o 
   2   7  13      185.07      143.22     25.11 o 
   3   7  13      362.41      398.11     53.89 o 
   4   7  13      352.97      391.87     33.73 o 
   5   7  13       67.69       81.01     24.56 o 
   6   7  13      422.81      401.41     64.52 o 
   7   7  13        0.55      -15.76     23.09 o 
   8   7  13      535.62      555.37     48.02 o 
  -5   8  13      117.39      120.71     17.77 o 
  -4   8  13      153.94      175.96     13.88 o 
  -3   8  13       21.50       15.90     10.78 o 
  -2   8  13      284.63      254.42     75.33 o 
  -1   8  13        9.09        9.32      7.04 o 
   0   8  13      322.28      295.14     13.12 o 
   1   8  13      241.46      229.12     16.76 o 
   2   8  13       35.88       36.79      2.90 o 
   3   8  13     1181.37     1282.66     60.12 o 
   4   8  13       57.10       50.95     44.72 o 
   5   8  13      867.38      917.92     53.15 o 
   6   8  13       62.48       65.98     26.03 o 
   7   8  13      763.91      736.09     53.52 o 
   8   8  13      338.10      388.94     74.42 o 
  -4   9  13       71.59       53.77     11.36 o 
  -3   9  13      121.83       95.18     12.67 o 
  -2   9  13      200.13      201.87     10.92 o 
  -1   9  13       63.12       51.72      6.31 o 
   0   9  13      566.29      542.01     17.79 o 
   1   9  13       24.26       21.47      6.09 o 
   2   9  13      806.45      750.15     34.46 o 
   3   9  13      275.77      327.36     37.76 o 
   4   9  13      678.11      741.23     50.95 o 
   5   9  13      937.79      967.77     93.11 o 
   6   9  13       75.95       95.68     52.05 o 
   7   9  13      775.25      788.88     57.92 o 
   8   9  13        9.90       -0.37     21.99 o 
  -3  10  13      440.72      426.62     16.86 o 
  -2  10  13       63.35       66.79     10.26 o 
  -1  10  13      549.25      574.70     17.78 o 
   0  10  13      557.13      554.34     38.31 o 
   1  10  13      352.69      338.88     19.61 o 
   3  10  13       63.03       56.09     26.39 o 
   4  10  13     1044.57     1105.97     62.32 o 
   5  10  13       53.07       44.72     27.13 o 
   6  10  13      573.56      635.65     51.32 o 
   7  10  13        6.49       12.46     45.82 o 
  -2  11  13      128.37      111.44     16.13 o 
  -1  11  13      296.52      284.67     24.74 o 
   0  11  13       38.28       36.85      6.56 o 
   1  11  13      958.65      993.43     61.22 o 
   4  11  13       80.01      101.54     54.62 o 
   5  11  13      374.35      396.64     44.72 o 
   6  11  13      338.93      353.75     43.99 o 
   7  11  13       85.83      114.74     34.09 o 
  -1  12  13        5.66        3.20      7.38 o 
   5  12  13      410.99      428.53     82.11 o 
   6  12  13        4.95       11.36     26.39 o 
   5  13  13       47.42       49.49     53.89 o 
  -3  -5  14      319.00      333.95     40.69 o 
  -2  -5  14      497.29      550.60     46.56 o 
  -1  -5  14      351.72      341.08     32.14 o 
   0  -5  14      963.72      944.57     36.44 o 
  -4  -4  14       37.81       58.65     29.33 o 
  -3  -4  14      723.61      751.86     52.05 o 
  -2  -4  14        0.76       13.93     21.99 o 
  -1  -4  14     1585.59     1624.70     47.56 o 
   0  -4  14      150.05      149.57     30.06 o 
   1  -4  14     1109.26     1133.05     43.48 o 
   2  -4  14      422.96      459.50     31.14 o 
  -5  -3  14       22.56       24.93     25.29 o 
  -3  -3  14      415.06      402.87     68.55 o 
  -2  -3  14      773.54      768.72     77.35 o 
  -1  -3  14     1101.36     1048.42     51.69 o 
   0  -3  14      815.43      809.13     80.28 o 
   1  -3  14     1717.89     1656.75     43.95 o 
   2  -3  14      128.86      148.00     18.51 o 
   3  -3  14     1194.34     1147.49     43.99 o 
  -6  -2  14      239.93      241.94     37.76 o 
  -5  -2  14      720.59      619.89     46.92 o 
  -4  -2  14     1234.74     1146.30     58.29 o 
  -3  -2  14       95.93       99.71     27.49 o 
  -2  -2  14     1757.61     1788.55     72.58 o 
  -1  -2  14        4.98        6.97     17.23 o 
   0  -2  14     1592.24     1609.82     65.98 o 
   1  -2  14       48.41       45.90     12.05 o 
   2  -2  14     1465.93     1527.50     56.36 o 
   3  -2  14      300.31      291.58     19.77 o 
   4  -2  14      395.20      393.55     23.75 o 
  -6  -1  14      123.69      109.97     34.09 o 
  -5  -1  14     1600.10     1515.81     73.32 o 
  -4  -1  14        0.41       16.50     37.02 o 
  -3  -1  14     1569.66      149.20     27.13 o 
  -2  -1  14      329.05      339.79     20.71 o 
  -1  -1  14     1180.30     1150.00     41.42 o 
   0  -1  14      687.49      646.22     35.56 o 
   1  -1  14      785.29      756.31     17.89 o 
   2  -1  14      754.17      737.95     15.69 o 
   3  -1  14      265.32      286.54     16.13 o 
   4  -1  14      518.49      505.82     22.71 o 
   5  -1  14       39.12       29.61     11.02 o 
  -6   0  14      953.34      898.86     95.68 o 
  -5   0  14      160.97      156.53     31.53 o 
  -4   0  14     1531.99     1494.91     63.42 o 
  -3   0  14      709.74      672.30     19.18 o 
  -2   0  14      404.65      384.18     15.03 o 
  -1   0  14     1322.75     1248.49     31.34 o 
   0   0  14        0.11        5.71      5.66 o 
   1   0  14      682.45      644.50     27.64 o 
   2   0  14       21.04       19.46      7.74 o 
   3   0  14      342.48      341.68     14.95 o 
   4   0  14      352.30      344.69     16.07 o 
   5   0  14        0.27       -3.83      6.87 o 
   6   0  14      537.69      481.32     26.76 o 
  -6   1  14      428.40      465.92     43.99 o 
  -5   1  14      385.17      344.95     35.56 o 
  -4   1  14      745.46      751.49     43.99 o 
  -3   1  14        8.27        4.40     15.03 o 
  -2   1  14      802.25      766.36     29.88 o 
  -1   1  14      794.31      765.42     34.83 o 
   0   1  14      218.98      223.00     18.65 o 
   1   1  14      564.59      566.85     18.43 o 
   2   1  14       18.20       23.44      7.66 o 
   3   1  14      329.60      310.41     19.72 o 
   4   1  14      169.75      162.75     19.70 o 
   5   1  14      160.87      152.26     26.39 o 
   6   1  14      477.22      427.67     29.69 o 
  -6   2  14       23.64       32.00     16.31 o 
  -5   2  14      460.40      447.23     63.78 o 
  -4   2  14       99.77      107.77     22.36 o 
  -3   2  14       49.45       47.66     18.33 o 
  -2   2  14      639.18      679.59     19.89 o 
  -1   2  14       30.42       22.24     11.05 o 
   0   2  14      513.87      583.96     22.73 o 
   1   2  14      232.22      234.95     11.63 o 
   2   2  14       58.91       55.59      7.92 o 
   3   2  14     1241.79     1202.83     38.55 o 
   4   2  14        0.35        6.04      5.50 o 
   5   2  14      927.69      896.43     23.71 o 
   6   2  14       57.12       68.88     19.98 o 
  -6   3  14        6.88       13.39     13.97 o 
  -5   3  14      165.16      211.54     24.26 o 
  -4   3  14       18.71        6.48     19.04 o 
  -3   3  14      127.00      108.87     20.53 o 
  -2   3  14      305.60      311.96     24.56 o 
  -1   3  14      189.47      231.51     21.81 o 
   0   3  14     2478.01     2538.57     73.68 o 
   1   3  14       39.16       47.29     13.20 o 
   2   3  14      852.22      892.16     19.77 o 
   3   3  14      244.95      242.07     15.26 o 
   4   3  14      872.24      826.21     36.99 o 
   5   3  14      336.57      309.85     20.89 o 
   6   3  14      816.16      756.17     23.78 o 
  -6   4  14       67.54       85.72     21.21 o 
  -5   4  14      167.14      181.80     22.86 o 
  -4   4  14       17.54       12.22     13.12 o 
  -3   4  14      884.86      866.84     32.19 o 
  -2   4  14       23.71       13.20     23.46 o 
  -1   4  14      868.09      837.64     23.81 o 
   0   4  14     1518.35     1338.63    155.43 o 
   1   4  14     1667.63     1681.50     56.82 o 
   2   4  14      927.87      911.89     21.89 o 
   3   4  14      515.17      529.57     26.39 o 
   4   4  14     1516.04     1421.45     68.74 o 
   5   4  14       94.94       91.62      7.99 o 
   6   4  14     1569.38     1531.21     63.78 o 
   7   4  14       26.80       20.16     20.90 o 
  -6   5  14      383.59      401.95     25.65 o 
  -5   5  14       92.21       63.27     26.03 o 
  -4   5  14      318.81      361.49     23.28 o 
  -3   5  14      549.05      533.55     30.98 o 
  -2   5  14      910.85      885.67     38.38 o 
  -1   5  14      536.37      617.41     41.24 o 
   0   5  14      870.35      856.55     29.64 o 
   1   5  14     4573.13     4683.43    145.90 o 
   2   5  14      131.27      117.67     20.90 o 
   3   5  14     1812.34     1719.54    171.56 o 
   4   5  14      276.17      252.23     33.73 o 
   5   5  14      822.00      875.76     45.09 o 
   6   5  14      256.54      294.36     30.43 o 
   7   5  14      464.20      495.98     39.22 o 
  -5   6  14      268.05      286.01     64.52 o 
  -4   6  14      578.50      625.63     24.70 o 
  -3   6  14        6.18       16.44     12.38 o 
  -2   6  14     1495.17     1497.08    100.26 o 
  -1   6  14        0.13        5.27     10.81 o 
   0   6  14     1638.60     1694.71     97.29 o 
   1   6  14      396.74      402.85     14.16 o 
   2   6  14     1548.09     1610.76     73.13 o 
   3   6  14      920.15      860.07     80.68 o 
   4   6  14      160.40      219.58     27.13 o 
   5   6  14      675.25      747.46     43.99 o 
   6   6  14       30.00       27.49     21.26 o 
   7   6  14      221.82      314.16     58.29 o 
  -5   7  14      841.22      857.90     50.95 o 
  -4   7  14       45.65       39.60     14.32 o 
  -3   7  14      583.13      623.13     46.01 o 
  -2   7  14      684.06      682.65     31.53 o 
  -1   7  14      711.47      748.54     35.19 o 
   0   7  14      527.70      545.08     20.05 o 
   1   7  14      331.29      359.08     12.91 o 
   2   7  14      629.34      655.23     18.91 o 
   3   7  14        3.60        2.20      2.18 o 
   4   7  14      534.38      629.79     40.69 o 
   5   7  14       98.69       76.98     42.52 o 
   6   7  14       99.41       91.65     25.66 o 
   7   7  14       30.07       20.90     22.73 o 
  -4   8  14      341.22      364.58     23.87 o 
  -3   8  14      413.40      429.18     23.46 o 
  -2   8  14       15.97       13.04      7.30 o 
  -1   8  14      580.40      611.23     34.64 o 
   0   8  14       28.46       28.44      4.95 o 
   1   8  14      250.14      259.47     20.15 o 
   2   8  14       41.72       47.54      3.26 o 
   3   8  14      198.15      233.51     50.95 o 
   4   8  14      282.16      306.83     33.36 o 
   5   8  14        0.56       -3.30     18.70 o 
   6   8  14      166.57      168.99     31.53 o 
   7   8  14      134.63      106.31     30.43 o 
  -3   9  14        5.67       -5.35     10.37 o 
  -2   9  14      240.33      253.63     21.99 o 
  -1   9  14      113.12      112.97     13.21 o 
   0   9  14       92.60       83.24      8.03 o 
   1   9  14      146.52      157.70      6.75 o 
   2   9  14        3.92       15.03     19.43 o 
   3   9  14      484.25      473.26     39.59 o 
   4   9  14      114.69      135.27     51.69 o 
   5   9  14       87.13       66.72     46.92 o 
   6   9  14      229.18      229.48     35.19 o 
   7   9  14        0.15        2.93     22.73 o 
  -2  10  14      130.78      128.35     23.28 o 
  -1  10  14        8.20        1.96      5.13 o 
   0  10  14      123.96      132.49     11.37 o 
   1  10  14      119.88      113.27     27.86 o 
   2  10  14       81.71      110.34     26.76 o 
   3  10  14      213.57      247.81     34.09 o 
   4  10  14        1.72        2.93     20.16 o 
   5  10  14      354.61      403.97     42.89 o 
   6  10  14       97.52      109.97     58.29 o 
   7  10  14      317.59      328.82     77.72 o 
  -1  11  14       49.16       32.09      8.19 o 
   0  11  14      347.64      380.88     41.79 o 
   1  11  14       24.10       15.76     23.83 o 
   2  11  14      329.48      386.74     38.12 o 
   3  11  14       38.76       42.52     26.39 o 
   4  11  14      375.97      439.90     43.99 o 
   5  11  14      469.26      495.98     49.49 o 
   6  11  14      136.66      141.87     38.49 o 
   0  12  14      167.50      200.89     38.49 o 
   3  12  14       20.67       16.86     25.29 o 
   4  12  14      403.28      503.68     49.49 o 
   5  12  14        3.87       10.63     27.86 o 
  -3  -3  15      456.60      457.13     42.16 o 
  -2  -3  15       81.01       86.15     25.66 o 
  -1  -3  15      212.79      241.58     30.79 o 
   0  -3  15     1174.57     1197.67     46.56 o 
   1  -3  15        9.94        6.28     12.72 o 
  -2  -2  15        1.48       13.93     34.83 o 
  -1  -2  15      734.25      774.58     42.16 o 
   0  -2  15      287.31      291.31     19.15 o 
   1  -2  15     1341.97     1312.69     43.40 o 
   2  -2  15      445.90      449.30     30.43 o 
   3  -2  15      553.64      538.14     35.56 o 
  -5  -1  15       12.48        6.60     39.22 o 
  -4  -1  15     1492.08     1473.29     69.28 o 
  -2  -1  15      703.21      735.73     43.62 o 
  -1  -1  15     1063.02     1011.76     48.76 o 
   0  -1  15      544.96      482.49     59.94 o 
   1  -1  15     1862.70     1754.05     75.87 o 
   2  -1  15      282.11      284.06     28.13 o 
   3  -1  15     1224.43     1205.86     52.60 o 
   4  -1  15        4.32        0.73     12.83 o 
  -5   0  15      633.11      601.56     44.36 o 
  -4   0  15     1030.07      965.57     88.71 o 
  -3   0  15      425.26      449.86     19.06 o 
  -2   0  15     1693.41     1638.61     41.42 o 
  -1   0  15        3.99        1.16      6.05 o 
   0   0  15     1933.73     1959.03     64.33 o 
   1   0  15       15.07       25.92      9.43 o 
   2   0  15     1620.48     1565.99     27.11 o 
   3   0  15      284.17      286.60     12.19 o 
   4   0  15      356.57      356.58     24.31 o 
  -5   1  15     1092.39     1119.54     63.42 o 
  -4   1  15        1.27       -9.16     19.43 o 
  -3   1  15     1778.31     1747.49     45.30 o 
  -2   1  15      267.77      207.28    137.83 o 
  -1   1  15     1291.85     1297.69     49.85 o 
   0   1  15      941.14      910.30     22.30 o 
   1   1  15      335.61      361.18     12.84 o 
   2   1  15      466.83      456.37     13.46 o 
   3   1  15      112.58      131.96     10.75 o 
   4   1  15      412.30      397.33     11.52 o 
   5   1  15       14.57       13.90      8.80 o 
  -5   2  15      157.00      135.63     28.96 o 
  -4   2  15      813.37      687.34     45.46 o 
  -3   2  15      435.54      407.27     31.53 o 
  -2   2  15      279.38      275.22     14.03 o 
  -1   2  15     1100.70     1068.58     33.36 o 
   0   2  15        1.17        3.67      8.43 o 
   1   2  15      540.32      431.53    124.82 o 
   2   2  15       29.62       28.29      5.55 o 
   3   2  15       35.97       34.46      6.20 o 
   4   2  15      142.74      144.27      7.85 o 
   5   2  15        2.13       12.65      5.02 o 
  -5   3  15       61.21       42.33     27.79 o 
  -4   3  15      465.17      476.07     51.14 o 
  -3   3  15       45.45       51.32     18.70 o 
  -2   3  15      235.96      247.63     13.91 o 
  -1   3  15      157.50      182.43     15.25 o 
   0   3  15      148.33      166.79     15.76 o 
   1   3  15      295.94      285.57     31.53 o 
   2   3  15        0.99        2.84      4.67 o 
   3   3  15      294.52      288.94     11.08 o 
   4   3  15      185.15      168.19     11.36 o 
   5   3  15      174.73      161.92     10.05 o 
   6   3  15      316.55      277.50     27.49 o 
  -5   4  15      289.88      332.95     49.12 o 
  -4   4  15       80.67       99.89     17.64 o 
  -3   4  15       40.07       44.45     20.35 o 
  -2   4  15      108.53      140.40     19.06 o 
  -1   4  15       33.49       16.52     10.60 o 
   0   4  15      421.07      478.39     24.93 o 
   1   4  15      127.43      154.33     32.26 o 
   2   4  15      132.40      138.87     11.69 o 
   3   4  15     1054.94     1009.95     59.02 o 
   4   4  15        0.46        2.18      4.39 o 
   5   4  15      456.50      487.55     32.26 o 
   6   4  15       59.30       61.95     20.90 o 
  -5   5  15       99.73      103.89     20.82 o 
  -4   5  15        1.07       -0.88      9.39 o 
  -3   5  15       83.01       97.22     31.34 o 
  -2   5  15      297.52      299.45     25.00 o 
  -1   5  15      206.47      206.77     10.20 o 
   0   5  15      934.88      826.24    114.19 o 
   1   5  15       27.30       18.70     15.03 o 
   2   5  15      738.39      740.70     17.24 o 
   3   5  15      151.88      154.01     12.83 o 
   4   5  15      876.59      906.19     44.36 o 
   5   5  15      228.80      219.22     27.13 o 
   6   5  15      196.14      225.81     29.33 o 
  -4   6  15       32.38       32.37     11.74 o 
  -3   6  15      612.62      683.22     28.62 o 
  -2   6  15       40.67       38.04      9.39 o 
  -1   6  15      482.56      479.50     21.52 o 
   0   6  15       79.32       90.17      8.64 o 
   1   6  15      882.19      858.09     26.68 o 
   2   6  15      449.85      455.91     39.04 o 
   3   6  15      219.97      269.07     27.86 o 
   4   6  15     1280.29     1382.37     61.22 o 
   5   6  15        1.75        3.67     17.96 o 
   6   6  15      580.06      630.88     71.48 o 
  -4   7  15      320.83      338.45     23.29 o 
  -3   7  15      190.10      183.86     14.45 o 
  -2   7  15      311.80      308.98     24.74 o 
  -1   7  15      445.63      449.30     14.51 o 
   0   7  15      155.95      157.53      8.62 o 
   1   7  15     1487.99     1496.83     31.36 o 
   2   7  15      137.08      131.24     25.66 o 
   3   7  15      731.85      780.82     44.72 o 
   4   7  15      148.27       97.14     45.09 o 
   5   7  15      484.01      503.68     39.22 o 
   6   7  15      159.94      197.59     31.89 o 
  -3   8  15       42.30       62.02     22.91 o 
  -2   8  15      621.94      616.31     23.09 o 
  -1   8  15       20.71       18.33      7.87 o 
   0   8  15      469.60      494.65     16.86 o 
   1   8  15       69.51       79.91     11.00 o 
   2   8  15      829.70      821.87     47.29 o 
   3   8  15       94.84      115.84     26.76 o 
   4   8  15      316.86      359.62     36.29 o 
   5   8  15      441.67      490.12     42.52 o 
   6   8  15       33.87       26.76     42.52 o 
  -2   9  15      157.21      158.13     13.70 o 
  -1   9  15      392.75      389.64     20.88 o 
   0   9  15      414.41      439.76     20.23 o 
   1   9  15      226.74      266.14     33.73 o 
   4   9  15      341.11      461.52     68.55 o 
   5   9  15        5.44       -7.33     20.90 o 
   6   9  15      133.66      120.60     30.79 o 
  -1  10  15      294.13      285.47     11.52 o 
   0  10  15        2.75        1.10     19.43 o 
   1  10  15      325.24      348.98     38.49 o 
   2  10  15        3.58       -5.87     20.16 o 
   3  10  15      134.74      175.59     31.16 o 
   4  10  15       71.72       83.95     28.23 o 
   5  10  15       35.08       52.42     48.02 o 
   0  11  15       64.91       91.65     30.43 o 
   1  11  15      136.49      136.73     32.26 o 
   2  11  15       13.61       21.99     23.09 o 
   3  11  15       74.92       86.88     28.59 o 
   4  11  15       43.12       45.09     26.76 o 
  -1  -1  16      116.92      133.44     23.83 o 
   0  -1  16      716.48      735.58     25.78 o 
   1  -1  16       22.70       24.17     14.24 o 
  -2   0  16        1.84        5.87      5.50 o 
  -1   0  16      841.82      769.39     63.05 o 
   0   0  16      122.36      117.33     14.53 o 
   1   0  16     1664.88     1632.50     28.64 o 
   2   0  16      433.85      442.89     17.35 o 
   3   0  16      887.40      863.63     24.48 o 
  -4   1  16      775.16      731.95     25.83 o 
  -3   1  16      194.09      195.32     21.81 o 
  -2   1  16      791.65      715.20     34.46 o 
  -1   1  16      875.91      822.24     25.29 o 
   0   1  16      554.07      538.55     48.76 o 
   1   1  16     1126.14     1104.92     30.65 o 
   2   1  16      250.66      238.16     10.81 o 
   3   1  16     1425.86     1321.16     27.21 o 
  -4   2  16      532.14      503.68     39.22 o 
  -3   2  16      360.07      346.17     19.99 o 
  -2   2  16      934.23      767.87    406.35 o 
  -1   2  16       28.27       28.23     10.26 o 
   0   2  16     1382.40     1329.59     55.35 o 
   1   2  16       16.49       14.12      6.87 o 
   2   2  16     1105.91     1054.04     28.11 o 
   3   2  16      171.32      186.89     10.06 o 
   4   2  16      574.77      544.88     15.25 o 
  -4   3  16        6.95       15.89     13.52 o 
  -3   3  16     1170.48     1108.91     50.22 o 
  -2   3  16       31.40       26.98      9.60 o 
  -1   3  16      832.77      805.01     31.53 o 
   0   3  16      508.10      472.89     38.12 o 
   1   3  16      347.64      376.48     21.63 o 
   2   3  16      506.65      480.90     20.35 o 
   3   3  16      117.82      135.76     10.51 o 
   4   3  16      518.76      494.95     13.04 o 
  -4   4  16      600.39      593.62     39.59 o 
  -3   4  16      262.60      262.51     18.35 o 
  -2   4  16      308.84      330.31     16.96 o 
  -1   4  16      794.60      775.59     46.74 o 
   0   4  16       15.90       14.66     12.83 o 
   1   4  16      895.49      893.36     36.66 o 
   2   4  16       21.56       17.15      6.34 o 
   3   4  16      210.83      198.77     17.23 o 
   4   4  16      148.51      150.66     20.53 o 
   5   4  16       51.40       35.92     16.86 o 
  -3   5  16       20.87        7.48     11.77 o 
  -2   5  16      265.39      295.24     17.74 o 
  -1   5  16       66.99       70.57      9.35 o 
   0   5  16      201.71      231.68     21.63 o 
   1   5  16      191.30      196.85     20.90 o 
   2   5  16       94.03       84.43     11.29 o 
   3   5  16      424.13      419.73     29.69 o 
   4   5  16      194.45      237.54     24.93 o 
   5   5  16      281.36      269.80     47.66 o 
  -3   6  16       85.04      110.70     31.16 o 
  -2   6  16      197.41      216.73     15.74 o 
  -1   6  16        4.86        4.35      7.50 o 
   0   6  16      505.27      497.70     30.24 o 
   1   6  16      314.90      288.17     15.76 o 
   2   6  16      278.74      278.60     25.66 o 
   3   6  16      304.01      275.67     27.49 o 
   4   6  16        3.58       -3.67     29.33 o 
   5   6  16      412.33      422.67     59.02 o 
  -2   7  16      242.07      221.38     13.36 o 
  -1   7  16       85.51       71.61      7.89 o 
   0   7  16      318.12      306.30     18.54 o 
   1   7  16      195.68      202.35     26.03 o 
   2   7  16      746.98      784.48     70.75 o 
   3   7  16        8.28       11.73     17.96 o 
   4   7  16      449.31      477.29     37.76 o 
   5   7  16      264.07      317.83     34.09 o 
  -2   8  16       30.63       12.45     10.29 o 
  -1   8  16      394.20      400.93     18.21 o 
   0   8  16       14.01       12.02      9.76 o 
   1   8  16      240.07      259.54     30.79 o 
   2   8  16      844.48      825.91     49.49 o 
   3   8  16      426.51      457.49     39.59 o 
   4   8  16      444.59      503.68     68.92 o 
   5   8  16       12.83        6.97     37.39 o 
  -1   9  16      389.54      378.53     17.96 o 
   0   9  16       68.32       58.65     25.29 o 
   1   9  16      624.70      612.92     45.09 o 
   2   9  16        5.83       20.53     23.09 o 
   3   9  16      895.42     1054.29     59.75 o 
   4   9  16        4.98       -2.93     20.53 o 
  -1   1  17      199.70      175.59     11.73 o 
   0   1  17      187.66      188.79     19.06 o 
  -2   2  17       42.13       23.83     17.60 o 
  -1   2  17      579.42      531.17     21.63 o 
   0   2  17       20.83        9.16      8.80 o 
   1   2  17      825.28      810.10     45.82 o 
   2   2  17      326.31      288.05     14.36 o 
  -2   3  17      774.56      609.58    352.65 o 
  -1   3  17      290.84      282.63     19.43 o 
   0   3  17      389.53      392.97     21.99 o 
   1   3  17      631.52      597.44     19.97 o 
   2   3  17      161.96      157.72     13.10 o 
  -2   4  17      778.19      784.78     26.26 o 
  -1   4  17       46.75       48.02     15.40 o 
   0   4  17      968.10      958.61     58.29 o 
   1   4  17       64.20       57.92     26.76 o 
   2   4  17      774.54      775.80     23.52 o 
   3   4  17      136.35      123.17     19.06 o 
  -2   5  17       57.14       53.20     12.88 o 
  -1   5  17      637.46      620.89     59.57 o 
   0   5  17      325.02      323.15     29.51 o 
   1   5  17      328.87      323.32     26.03 o 
   2   5  17      473.13      449.43     30.06 o 
   3   5  17       92.03      109.97     20.53 o 
  -1   6  17      320.17      345.32     14.50 o 
   0   6  17        4.08       12.29      7.14 o 
   1   6  17      312.72      311.59     26.76 o 
   2   6  17       10.61       15.40     28.59 o 
   3   6  17      215.18      229.85     44.72 o 
   0   7  17      143.10      151.40     23.09 o 
   1   7  17       28.59       48.76     18.70 o 
   2   7  17       12.91       24.56     17.60 o 
   3   7  17      176.80      153.23     25.29 o 
                                                 
